# Supplementary material for: Peroxodisulphuric acid synthesis in a flow electrolyser and its potential utilisation for black mass leaching
Source: RSC Adv. 2025 Nov 3;15(50):42450–9. doi: 10.1039/d5ra06474k (PMC12580998; doi:10.1039/d5ra06474k)
Supplement: RA-015-D5RA06474K-s001 [file RA-015-D5RA06474K-s001.xlsx]

## Sheet: Figure 2 Data
	Flow rate, cm3/min:	0.3	0.6	0.9
Figure a	t, min	ŋ,%
	0	0	0	0
	30	19.16	45.46	61.62
	60	58.08	59.09	79.82
	90	68.65	77.57	81.97
	120	71.04	67.82	83.34
	150	75.09	69.52	78
	t, min	W, Wh/g
	30	6.64	2.84	2.53
	60	2.28	2.39	1.64
	90	2.38	1.9	1.91
	120	2.47	1.94	1.59
	150	2.37	1.79	1.65
Figure b	t, min	ŋ,%
	0	0	0	0
	30	19.48	45.46	51.01
	60	56.75	54.12	78.99
	90	54.37	68.19	67.64
	120	52.44	66.56	81.17
	150	54.48	72.15	78.47
	t, min	W, Wh/g
	30	6.75	2.84	2.1
	60	2.23	2.19	1.62
	90	1.88	1.67	1.58
	120	1.82	1.91	1.55
	150	1.72	1.86	1.66
Figure c	t, min	ŋ,%
	0	0	0	0
	30	16.34	44.21	59.94
	60	43.65	51.39	63.98
	90	41.97	75.67	75.33
	120	47.36	74	76.03
	150	59.77	72.91	81.61
	t, min	W, Wh/g
	30	7.91	2.92	2.16
	60	2.96	2.52	2.02
	90	3.08	1.71	1.72
	120	2.73	1.73	1.7
	150	2.16	1.77	1.58
Figure d	t, min	C, mol/l
	0	0	0	0
	30	30.05	30.56	31.06
	60	81.99	42.78	38.19
	90	88.1	43.8	36.16
	120	91.16	47.87	42.78
	150	92.17	47.87	46.85
	t, min	X, %
	0	0	0	0
	30	5.08	5.16	5.25
	60	13.85	7.23	6.45
	90	14.88	7.4	6.11
	120	15.4	8.09	7.23
	150	15.57	8.09	7.92
Figure e	t, min	C, mol/l
	0	0	0	0
	30	61.11	64.17	51.43
	60	123.24	101.85	76.9
	90	139.53	91.67	76.39
	120	155.83	91.67	76.39
	150	153.79	101.85	76.39
	t, min	X, %
	0	0	0	0
	30	10.32	10.84	8.69
	60	20.82	17.21	12.99
	90	23.57	15.49	12.91
	120	26.33	15.49	12.91
	150	25.98	17.21	12.91
Figure f	t, min	C, mol/l
	0	0	0	0
	30	76.9	87.08	90.65
	60	168.05	131.9	96.76
	90	177.73	145.65	110
	120	182.31	145.65	111.02
	150	180.78	131.39	119.16
	t, min	X, %
	0	0	0	0
	30	12.99	14.71	15.31
	60	28.39	22.28	16.35
	90	30.03	24.61	18.58
	120	30.8	24.61	18.76
	150	30.54	22.2	20.13

## Sheet: Figure 4 data
Black mass XRD data			After H2SO4+H2O2 leaching			After aqua regia leaching			After H2S2O8 leaching			Figure 4b
2θ	log (Intensity)		2θ	log (Intensity)		2θ	log (Intensity)		2θ	log (Intensity)
10.0084	3.15168		10.0084	3.22891		10.0084	3.22891		10.0084	3.09447			Leaching efficiency, %
10.0272	3.15594		10.0272	3.22686		10.0272	3.22686		10.0272	3.07846		Metal	H2O2 + H2SO4	H2S2O8
10.046	3.15381		10.046	3.23147		10.046	3.23147		10.046	3.10106		Li	99.8	99.6
10.0648	3.1383		10.0648	3.20112		10.0648	3.20112		10.0648	3.10175		Ni	99.4	62.9
10.0836	3.15076		10.0836	3.2284		10.0836	3.2284		10.0836	3.09026		Co	75.1	61.2
10.1024	3.15625		10.1024	3.19229		10.1024	3.19229		10.1024	3.09795		Mn	94.8	5.12
10.1212	3.16137		10.1212	3.20222		10.1212	3.20222		10.1212	3.08884
10.14	3.14983		10.14	3.21537		10.14	3.21537		10.14	3.10823
10.1588	3.13704		10.1588	3.21219		10.1588	3.21219		10.1588	3.10243
10.1776	3.13386		10.1776	3.20548		10.1776	3.20548		10.1776	3.0983
10.1964	3.13988		10.1964	3.18583		10.1964	3.18583		10.1964	3.10175
10.2152	3.13322		10.2152	3.21827		10.2152	3.21827		10.2152	3.12548
10.234	3.16376		10.234	3.20167		10.234	3.20167		10.234	3.08884
10.2528	3.14457		10.2528	3.20683		10.2528	3.20683		10.2528	3.09342
10.2716	3.13925		10.2716	3.2159		10.2716	3.2159		10.2716	3.08386
10.2904	3.16227		10.2904	3.21139		10.2904	3.21139		10.2904	3.09587
10.3092	3.14644		10.3092	3.2052		10.3092	3.2052		10.3092	3.09587
10.328	3.1232		10.328	3.20167		10.328	3.20167		10.328	3.06145
10.3468	3.15655		10.3468	3.18441		10.3468	3.18441		10.3468	3.10003
10.3656	3.14706		10.3656	3.20683		10.3656	3.20683		10.3656	3.10721
10.3844	3.14613		10.3844	3.19396		10.3844	3.19396		10.3844	3.09656
10.4032	3.14922		10.4032	3.19645		10.4032	3.19645		10.4032	3.10072
10.422	3.14426		10.422	3.20629		10.422	3.20629		10.422	3.0976
10.4408	3.1452		10.4408	3.20493		10.4408	3.20493		10.4408	3.09447
10.4596	3.1532		10.4596	3.18865		10.4596	3.18865		10.4596	3.10483
10.4784	3.16316		10.4784	3.20656		10.4784	3.20656		10.4784	3.09132
10.4972	3.13481		10.4972	3.19645		10.4972	3.19645		10.4972	3.09517
10.516	3.16316		10.516	3.21906		10.516	3.21906		10.516	3.09968
10.5348	3.16613		10.5348	3.20575		10.5348	3.20575		10.5348	3.06595
10.5536	3.16643		10.5536	3.20058		10.5536	3.20058		10.5536	3.09552
10.5724	3.14953		10.5724	3.18837		10.5724	3.18837		10.5724	3.09167
10.5912	3.13956		10.5912	3.17173		10.5912	3.17173		10.5912	3.1014
10.61	3.15594		10.61	3.18696		10.61	3.18696		10.61	3.09026
10.6288	3.15351		10.6288	3.18412		10.6288	3.18412		10.6288	3.06258
10.6476	3.15806		10.6476	3.20276		10.6476	3.20276		10.6476	3.07628
10.6664	3.15836		10.6664	3.17173		10.6664	3.17173		10.6664	3.09412
10.6852	3.14953		10.6852	3.18498		10.6852	3.18498		10.6852	3.08493
10.704	3.16107		10.704	3.19451		10.704	3.19451		10.704	3.08099
10.7228	3.14613		10.7228	3.17725		10.7228	3.17725		10.7228	3.08884
10.7416	3.14983		10.7416	3.19229		10.7416	3.19229		10.7416	3.09132
10.7604	3.14922		10.7604	3.18384		10.7604	3.18384		10.7604	3.09061
10.7792	3.15715		10.7792	3.19645		10.7792	3.19645		10.7792	3.06893
10.798	3.1452		10.798	3.20466		10.798	3.20466		10.798	3.0892
10.8168	3.14239		10.8168	3.22505		10.8168	3.22505		10.8168	3.08529
10.8356	3.13704		10.8356	3.19229		10.8356	3.19229		10.8356	3.0835
10.8544	3.13672		10.8544	3.18127		10.8544	3.18127		10.8544	3.10037
10.8732	3.15503		10.8732	3.17143		10.8732	3.17143		10.8732	3.08207
10.892	3.15564		10.892	3.19117		10.892	3.19117		10.892	3.07737
10.9108	3.16227		10.9108	3.2071		10.9108	3.2071		10.9108	3.07555
10.9296	3.15229		10.9296	3.19728		10.9296	3.19728		10.9296	3.05881
10.9484	3.15045		10.9484	3.18611		10.9484	3.18611		10.9484	3.09587
10.9672	3.12808		10.9672	3.197		10.9672	3.197		10.9672	3.09307
10.986	3.14953		10.986	3.18667		10.986	3.18667		10.986	3.09202
11.0048	3.1383		11.0048	3.17551		11.0048	3.17551		11.0048	3.08529
11.0236	3.16107		11.0236	3.19535		11.0236	3.19535		11.0236	3.09026
11.0424	3.14644		11.0424	3.20222		11.0424	3.20222		11.0424	3.08243
11.0612	3.1529		11.0612	3.18865		11.0612	3.18865		11.0612	3.07591
11.08	3.17231		11.08	3.17493		11.08	3.17493		11.08	3.08422
11.0988	3.16227		11.0988	3.1827		11.0988	3.1827		11.0988	3.086
11.1176	3.16227		11.1176	3.19866		11.1176	3.19866		11.1176	3.06633
11.1364	3.14051		11.1364	3.19005		11.1364	3.19005		11.1364	3.08135
11.1552	3.13481		11.1552	3.1726		11.1552	3.1726		11.1552	3.08171
11.174	3.14829		11.174	3.18583		11.174	3.18583		11.174	3.07773
11.1928	3.15045		11.1928	3.20276		11.1928	3.20276		11.1928	3.06296
11.2116	3.14301		11.2116	3.18554		11.2116	3.18554		11.2116	3.07773
11.2304	3.16967		11.2304	3.18977		11.2304	3.18977		11.2304	3.07408
11.2492	3.16495		11.2492	3.19424		11.2492	3.19424		11.2492	3.08458
11.268	3.15442		11.268	3.16732		11.268	3.16732		11.268	3.0607
11.2868	3.13704		11.2868	3.20167		11.2868	3.20167		11.2868	3.06819
11.3056	3.14953		11.3056	3.20978		11.3056	3.20978		11.3056	3.07954
11.3244	3.16376		11.3244	3.19728		11.3244	3.19728		11.3244	3.07445
11.3432	3.13418		11.3432	3.19893		11.3432	3.19893		11.3432	3.06744
11.362	3.16406		11.362	3.19285		11.362	3.19285		11.362	3.08565
11.3808	3.16673		11.3808	3.1784		11.3808	3.1784		11.3808	3.08565
11.3996	3.15957		11.3996	3.19061		11.3996	3.19061		11.3996	3.07555
11.4184	3.16167		11.4184	3.18921		11.4184	3.18921		11.4184	3.06707
11.4372	3.13609		11.4372	3.18611		11.4372	3.18611		11.4372	3.06856
11.456	3.15927		11.456	3.16346		11.456	3.16346		11.456	3.06408
11.4748	3.15014		11.4748	3.17869		11.4748	3.17869		11.4748	3.06221
11.4936	3.16673		11.4936	3.16938		11.4936	3.16938		11.4936	3.05805
11.5124	3.16167		11.5124	3.19728		11.5124	3.19728		11.5124	3.06856
11.5312	3.15351		11.5312	3.19866		11.5312	3.19866		11.5312	3.05269
11.55	3.14891		11.55	3.18184		11.55	3.18184		11.55	3.05576
11.5688	3.15076		11.5688	3.18526		11.5688	3.18526		11.5688	3.06856
11.5876	3.14457		11.5876	3.17984		11.5876	3.17984		11.5876	3.08063
11.6064	3.15715		11.6064	3.19866		11.6064	3.19866		11.6064	3.06258
11.6252	3.1452		11.6252	3.21458		11.6252	3.21458		11.6252	3.08135
11.644	3.1529		11.644	3.18099		11.644	3.18099		11.644	3.08955
11.6628	3.16077		11.6628	3.18724		11.6628	3.18724		11.6628	3.05461
11.6816	3.18041		11.6816	3.17782		11.6816	3.17782		11.6816	3.07188
11.7004	3.17667		11.7004	3.20085		11.7004	3.20085		11.7004	3.06221
11.7192	3.16227		11.7192	3.18298		11.7192	3.18298		11.7192	3.07918
11.738	3.16137		11.738	3.18724		11.738	3.18724		11.738	3.06558
11.7568	3.15534		11.7568	3.1682		11.7568	3.1682		11.7568	3.07262
11.7756	3.14333		11.7756	3.17202		11.7756	3.17202		11.7756	3.07445
11.7944	3.17114		11.7944	3.17782		11.7944	3.17782		11.7944	3.06893
11.8132	3.16227		11.8132	3.18469		11.8132	3.18469		11.8132	3.06296
11.832	3.17026		11.832	3.19257		11.832	3.19257		11.832	3.055
11.8508	3.16197		11.8508	3.18184		11.8508	3.18184		11.8508	3.06893
11.8696	3.14829		11.8696	3.18526		11.8696	3.18526		11.8696	3.06145
11.8884	3.16673		11.8884	3.16732		11.8884	3.16732		11.8884	3.05956
11.9072	3.16702		11.9072	3.18639		11.9072	3.18639		11.9072	3.06333
11.926	3.15836		11.926	3.18865		11.926	3.18865		11.926	3.08135
11.9448	3.17898		11.9448	3.15412		11.9448	3.15412		11.9448	3.055
11.9636	3.16997		11.9636	3.20466		11.9636	3.20466		11.9636	3.06967
11.9824	3.1532		11.9824	3.18949		11.9824	3.18949		11.9824	3.05614
12.0012	3.18355		12.0012	3.17435		12.0012	3.17435		12.0012	3.05881
12.02	3.15655		12.02	3.18667		12.02	3.18667		12.02	3.06032
12.0388	3.16017		12.0388	3.18583		12.0388	3.18583		12.0388	3.05115
12.0576	3.14983		12.0576	3.18298		12.0576	3.18298		12.0576	3.06483
12.0764	3.16286		12.0764	3.16047		12.0764	3.16047		12.0764	3.07004
12.0952	3.14364		12.0952	3.18526		12.0952	3.18526		12.0952	3.07809
12.114	3.16702		12.114	3.18013		12.114	3.18013		12.114	3.04571
12.1328	3.13956		12.1328	3.18213		12.1328	3.18213		12.1328	3.04532
12.1516	3.16406		12.1516	3.19061		12.1516	3.19061		12.1516	3.06258
12.1704	3.1529		12.1704	3.19061		12.1704	3.19061		12.1704	3.0693
12.1892	3.15473		12.1892	3.16286		12.1892	3.16286		12.1892	3.06258
12.208	3.16197		12.208	3.16435		12.208	3.16435		12.208	3.04961
12.2268	3.15836		12.2268	3.17464		12.2268	3.17464		12.2268	3.05154
12.2456	3.16137		12.2456	3.18611		12.2456	3.18611		12.2456	3.05423
12.2644	3.18241		12.2644	3.17435		12.2644	3.17435		12.2644	3.0461
12.2832	3.16465		12.2832	3.17926		12.2832	3.17926		12.2832	3.06408
12.302	3.17638		12.302	3.17231		12.302	3.17231		12.302	3.04021
12.3208	3.15473		12.3208	3.15473		12.3208	3.15473		12.3208	3.05614
12.3396	3.1682		12.3396	3.16137		12.3396	3.16137		12.3396	3.05038
12.3584	3.1685		12.3584	3.1682		12.3584	3.1682		12.3584	3.06032
12.3772	3.16197		12.3772	3.18696		12.3772	3.18696		12.3772	3.05843
12.396	3.14706		12.396	3.17638		12.396	3.17638		12.396	3.05767
12.4148	3.1532		12.4148	3.15594		12.4148	3.15594		12.4148	3.06145
12.4336	3.15381		12.4336	3.16047		12.4336	3.16047		12.4336	3.0667
12.4524	3.15198		12.4524	3.17522		12.4524	3.17522		12.4524	3.06032
12.4712	3.17667		12.4712	3.16643		12.4712	3.16643		12.4712	3.05077
12.49	3.1682		12.49	3.18127		12.49	3.18127		12.49	3.04999
12.5088	3.15564		12.5088	3.14457		12.5088	3.14457		12.5088	3.05956
12.5276	3.14333		12.5276	3.17782		12.5276	3.17782		12.5276	3.07078
12.5464	3.15014		12.5464	3.17026		12.5464	3.17026		12.5464	3.0667
12.5652	3.15685		12.5652	3.18127		12.5652	3.18127		12.5652	3.05154
12.584	3.13735		12.584	3.17493		12.584	3.17493		12.584	3.02119
12.6028	3.15045		12.6028	3.17056		12.6028	3.17056		12.6028	3.03862
12.6216	3.15987		12.6216	3.18977		12.6216	3.18977		12.6216	3.06856
12.6404	3.15106		12.6404	3.17638		12.6404	3.17638		12.6404	3.07372
12.6592	3.16673		12.6592	3.17464		12.6592	3.17464		12.6592	3.05881
12.678	3.18412		12.678	3.16167		12.678	3.16167		12.678	3.05269
12.6968	3.15412		12.6968	3.16465		12.6968	3.16465		12.6968	3.04922
12.7156	3.14644		12.7156	3.16465		12.7156	3.16465		12.7156	3.03583
12.7344	3.1532		12.7344	3.1685		12.7344	3.1685		12.7344	3.07041
12.7532	3.17435		12.7532	3.16376		12.7532	3.16376		12.7532	3.06183
12.772	3.17406		12.772	3.16316		12.772	3.16316		12.772	3.06893
12.7908	3.16316		12.7908	3.17955		12.7908	3.17955		12.7908	3.04883
12.8096	3.17319		12.8096	3.1827		12.8096	3.1827		12.8096	3.03862
12.8284	3.14768		12.8284	3.1682		12.8284	3.1682		12.8284	3.03262
12.8472	3.17289		12.8472	3.16673		12.8472	3.16673		12.8472	3.04139
12.866	3.16613		12.866	3.16909		12.866	3.16909		12.866	3.06521
12.8848	3.16346		12.8848	3.17725		12.8848	3.17725		12.8848	3.07372
12.9036	3.16702		12.9036	3.17609		12.9036	3.17609		12.9036	3.04415
12.9224	3.17143		12.9224	3.15534		12.9224	3.15534		12.9224	3.06032
12.9412	3.16197		12.9412	3.16495		12.9412	3.16495		12.9412	3.02202
12.96	3.16227		12.96	3.19451		12.96	3.19451		12.96	3.02979
12.9788	3.15715		12.9788	3.16879		12.9788	3.16879		12.9788	3.05843
12.9976	3.15715		12.9976	3.17056		12.9976	3.17056		12.9976	3.03981
13.0164	3.15229		13.0164	3.17143		13.0164	3.17143		13.0164	3.04493
13.0352	3.17202		13.0352	3.1784		13.0352	3.1784		13.0352	3.03941
13.054	3.15168		13.054	3.18355		13.054	3.18355		13.054	3.04454
13.0728	3.18412		13.0728	3.18667		13.0728	3.18667		13.0728	3.04336
13.0916	3.17811		13.0916	3.17869		13.0916	3.17869		13.0916	3.04999
13.1104	3.15927		13.1104	3.16077		13.1104	3.16077		13.1104	3.07151
13.1292	3.1532		13.1292	3.16997		13.1292	3.16997		13.1292	3.05154
13.148	3.18441		13.148	3.15351		13.148	3.15351		13.148	3.06744
13.1668	3.15746		13.1668	3.15137		13.1668	3.15137		13.1668	3.05115
13.1856	3.15776		13.1856	3.15746		13.1856	3.15746		13.1856	3.05652
13.2044	3.16316		13.2044	3.16554		13.2044	3.16554		13.2044	3.07628
13.2232	3.16286		13.2232	3.16256		13.2232	3.16256		13.2232	3.0569
13.242	3.16346		13.242	3.16613		13.242	3.16613		13.242	3.00518
13.2608	3.15106		13.2608	3.16047		13.2608	3.16047		13.2608	3.05269
13.2796	3.14675		13.2796	3.17435		13.2796	3.17435		13.2796	3.06221
13.2984	3.14301		13.2984	3.17231		13.2984	3.17231		13.2984	3.06521
13.3172	3.15957		13.3172	3.16077		13.3172	3.16077		13.3172	3.04218
13.336	3.16017		13.336	3.18298		13.336	3.18298		13.336	3.01787
13.3548	3.15897		13.3548	3.16997		13.3548	3.16997		13.3548	3.07004
13.3736	3.1529		13.3736	3.15836		13.3736	3.15836		13.3736	3.05308
13.3924	3.15137		13.3924	3.16107		13.3924	3.16107		13.3924	3.06371
13.4112	3.15897		13.4112	3.17143		13.4112	3.17143		13.4112	3.05538
13.43	3.1452		13.43	3.17173		13.43	3.17173		13.43	3.08422
13.4488	3.16017		13.4488	3.17202		13.4488	3.17202		13.4488	3.03543
13.4676	3.1726		13.4676	3.17143		13.4676	3.17143		13.4676	3.05956
13.4864	3.15381		13.4864	3.15685		13.4864	3.15685		13.4864	3.05423
13.5052	3.16017		13.5052	3.14983		13.5052	3.14983		13.5052	3.04021
13.524	3.16524		13.524	3.15594		13.524	3.15594		13.524	3.04727
13.5428	3.15776		13.5428	3.16761		13.5428	3.16761		13.5428	3.04297
13.5616	3.17085		13.5616	3.15866		13.5616	3.15866		13.5616	3.07408
13.5804	3.15137		13.5804	3.17551		13.5804	3.17551		13.5804	3.03543
13.5992	3.15076		13.5992	3.15957		13.5992	3.15957		13.5992	3.03543
13.618	3.17464		13.618	3.15927		13.618	3.15927		13.618	3.04999
13.6368	3.15198		13.6368	3.16879		13.6368	3.16879		13.6368	3.04218
13.6556	3.13893		13.6556	3.15836		13.6556	3.15836		13.6556	3.03703
13.6744	3.1486		13.6744	3.16167		13.6744	3.16167		13.6744	3.05308
13.6932	3.16376		13.6932	3.16256		13.6932	3.16256		13.6932	3.05308
13.712	3.16047		13.712	3.17026		13.712	3.17026		13.712	3.06781
13.7308	3.14983		13.7308	3.17348		13.7308	3.17348		13.7308	3.06145
13.7496	3.1758		13.7496	3.16077		13.7496	3.16077		13.7496	3.0569
13.7684	3.15473		13.7684	3.18327		13.7684	3.18327		13.7684	3.0667
13.7872	3.18949		13.7872	3.17056		13.7872	3.17056		13.7872	3.0461
13.806	3.17811		13.806	3.14395		13.806	3.14395		13.806	3.0607
13.8248	3.14891		13.8248	3.17406		13.8248	3.17406		13.8248	3.04999
13.8436	3.13988		13.8436	3.14706		13.8436	3.14706		13.8436	3.04218
13.8624	3.17406		13.8624	3.16227		13.8624	3.16227		13.8624	3.04258
13.8812	3.17202		13.8812	3.14551		13.8812	3.14551		13.8812	3.05077
13.9	3.14706		13.9	3.14891		13.9	3.14891		13.9	3.0607
13.9188	3.15106		13.9188	3.13577		13.9188	3.13577		13.9188	3.06856
13.9376	3.15473		13.9376	3.15806		13.9376	3.15806		13.9376	3.07262
13.9564	3.15776		13.9564	3.15625		13.9564	3.15625		13.9564	3.04999
13.9752	3.14644		13.9752	3.18498		13.9752	3.18498		13.9752	3.04844
13.994	3.16017		13.994	3.16791		13.994	3.16791		13.994	3.077
14.0128	3.16613		14.0128	3.15987		14.0128	3.15987		14.0128	3.03583
14.0316	3.17202		14.0316	3.14114		14.0316	3.14114		14.0316	3.06558
14.0504	3.15625		14.0504	3.16495		14.0504	3.16495		14.0504	3.0569
14.0692	3.15776		14.0692	3.14019		14.0692	3.14019		14.0692	3.05729
14.088	3.15957		14.088	3.14675		14.088	3.14675		14.088	3.0461
14.1068	3.16909		14.1068	3.13672		14.1068	3.13672		14.1068	3.07115
14.1256	3.17667		14.1256	3.14768		14.1256	3.14768		14.1256	3.055
14.1444	3.18752		14.1444	3.16435		14.1444	3.16435		14.1444	3.05767
14.1632	3.15503		14.1632	3.13609		14.1632	3.13609		14.1632	3.04922
14.182	3.15685		14.182	3.16495		14.182	3.16495		14.182	3.06595
14.2008	3.16938		14.2008	3.14737		14.2008	3.14737		14.2008	3.04258
14.2196	3.16997		14.2196	3.15866		14.2196	3.15866		14.2196	3.04844
14.2384	3.1758		14.2384	3.12222		14.2384	3.12222		14.2384	3.04922
14.2572	3.15534		14.2572	3.15259		14.2572	3.15259		14.2572	3.04415
14.276	3.17173		14.276	3.17811		14.276	3.17811		14.276	3.03703
14.2948	3.16702		14.2948	3.17551		14.2948	3.17551		14.2948	3.0306
14.3136	3.1685		14.3136	3.15381		14.3136	3.15381		14.3136	3.05154
14.3324	3.16316		14.3324	3.15836		14.3324	3.15836		14.3324	3.05115
14.3512	3.15715		14.3512	3.16316		14.3512	3.16316		14.3512	3.07555
14.37	3.16137		14.37	3.18213		14.37	3.18213		14.37	3.05729
14.3888	3.16465		14.3888	3.17493		14.3888	3.17493		14.3888	3.04844
14.4076	3.18298		14.4076	3.14983		14.4076	3.14983		14.4076	3.05385
14.4264	3.17754		14.4264	3.16107		14.4264	3.16107		14.4264	3.04805
14.4452	3.1807		14.4452	3.17202		14.4452	3.17202		14.4452	3.04258
14.464	3.16077		14.464	3.18013		14.464	3.18013		14.464	3.0461
14.4828	3.16197		14.4828	3.15625		14.4828	3.15625		14.4828	3.05423
14.5016	3.15229		14.5016	3.15473		14.5016	3.15473		14.5016	3.041
14.5204	3.17173		14.5204	3.13481		14.5204	3.13481		14.5204	3.06781
14.5392	3.13956		14.5392	3.14922		14.5392	3.14922		14.5392	3.0693
14.558	3.15715		14.558	3.14239		14.558	3.14239		14.558	3.05077
14.5768	3.13704		14.5768	3.15685		14.5768	3.15685		14.5768	3.03703
14.5956	3.16286		14.5956	3.13925		14.5956	3.13925		14.5956	3.05918
14.6144	3.17143		14.6144	3.14176		14.6144	3.14176		14.6144	3.06408
14.6332	3.19728		14.6332	3.14737		14.6332	3.14737		14.6332	3.05308
14.652	3.16435		14.652	3.14799		14.652	3.14799		14.652	3.05729
14.6708	3.16732		14.6708	3.14922		14.6708	3.14922		14.6708	3.04493
14.6896	3.14737		14.6896	3.14953		14.6896	3.14953		14.6896	3.07188
14.7084	3.17143		14.7084	3.15503		14.7084	3.15503		14.7084	3.06521
14.7272	3.17406		14.7272	3.14922		14.7272	3.14922		14.7272	3.04961
14.746	3.14983		14.746	3.1427		14.746	3.1427		14.746	3.05614
14.7648	3.16017		14.7648	3.14051		14.7648	3.14051		14.7648	3.05576
14.7836	3.14737		14.7836	3.16376		14.7836	3.16376		14.7836	3.06967
14.8024	3.15534		14.8024	3.12872		14.8024	3.12872		14.8024	3.05805
14.8212	3.15412		14.8212	3.13956		14.8212	3.13956		14.8212	3.055
14.84	3.17319		14.84	3.12872		14.84	3.12872		14.84	3.06221
14.8588	3.17754		14.8588	3.14891		14.8588	3.14891		14.8588	3.05538
14.8776	3.15927		14.8776	3.14239		14.8776	3.14239		14.8776	3.07078
14.8964	3.16137		14.8964	3.15655		14.8964	3.15655		14.8964	3.06258
14.9152	3.17667		14.9152	3.1452		14.9152	3.1452		14.9152	3.05956
14.934	3.16613		14.934	3.14457		14.934	3.14457		14.934	3.08493
14.9528	3.15412		14.9528	3.13577		14.9528	3.13577		14.9528	3.05423
14.9716	3.18441		14.9716	3.12808		14.9716	3.12808		14.9716	3.07591
14.9904	3.16017		14.9904	3.1383		14.9904	3.1383		14.9904	3.04961
15.0092	3.14983		15.0092	3.14208		15.0092	3.14208		15.0092	3.04571
15.028	3.16613		15.028	3.14829		15.028	3.14829		15.028	3.06032
15.0468	3.15137		15.0468	3.14333		15.0468	3.14333		15.0468	3.07408
15.0656	3.16107		15.0656	3.16256		15.0656	3.16256		15.0656	3.05231
15.0844	3.17231		15.0844	3.13481		15.0844	3.13481		15.0844	3.04883
15.1032	3.17984		15.1032	3.15137		15.1032	3.15137		15.1032	3.05956
15.122	3.16761		15.122	3.13988		15.122	3.13988		15.122	3.06371
15.1408	3.17609		15.1408	3.14114		15.1408	3.14114		15.1408	3.05154
15.1596	3.15503		15.1596	3.10924		15.1596	3.10924		15.1596	3.05423
15.1784	3.15987		15.1784	3.12156		15.1784	3.12156		15.1784	3.06595
15.1972	3.17926		15.1972	3.14644		15.1972	3.14644		15.1972	3.07954
15.216	3.15564		15.216	3.1532		15.216	3.1532		15.216	3.06446
15.2348	3.16673		15.2348	3.14613		15.2348	3.14613		15.2348	3.06744
15.2536	3.17754		15.2536	3.15715		15.2536	3.15715		15.2536	3.05576
15.2724	3.16879		15.2724	3.13893		15.2724	3.13893		15.2724	3.06893
15.2912	3.16017		15.2912	3.12646		15.2912	3.12646		15.2912	3.05538
15.31	3.16791		15.31	3.11461		15.31	3.11461		15.31	3.08991
15.3288	3.16791		15.3288	3.14457		15.3288	3.14457		15.3288	3.05767
15.3476	3.12905		15.3476	3.13418		15.3476	3.13418		15.3476	3.06296
15.3664	3.16286		15.3664	3.12287		15.3664	3.12287		15.3664	3.08243
15.3852	3.17085		15.3852	3.13386		15.3852	3.13386		15.3852	3.05767
15.404	3.16967		15.404	3.16524		15.404	3.16524		15.404	3.04415
15.4228	3.17406		15.4228	3.15351		15.4228	3.15351		15.4228	3.04883
15.4416	3.18156		15.4416	3.14613		15.4416	3.14613		15.4416	3.08207
15.4604	3.14983		15.4604	3.14239		15.4604	3.14239		15.4604	3.08063
15.4792	3.15987		15.4792	3.1529		15.4792	3.1529		15.4792	3.04922
15.498	3.16879		15.498	3.11661		15.498	3.11661		15.498	3.07298
15.5168	3.16286		15.5168	3.14457		15.5168	3.14457		15.5168	3.05918
15.5356	3.1486		15.5356	3.11893		15.5356	3.11893		15.5356	3.086
15.5544	3.15806		15.5544	3.14953		15.5544	3.14953		15.5544	3.09517
15.5732	3.15715		15.5732	3.14051		15.5732	3.14051		15.5732	3.07372
15.592	3.17696		15.592	3.1383		15.592	3.1383		15.592	3.09272
15.6108	3.18808		15.6108	3.12937		15.6108	3.12937		15.6108	3.06744
15.6296	3.16909		15.6296	3.13862		15.6296	3.13862		15.6296	3.08991
15.6484	3.17754		15.6484	3.13418		15.6484	3.13418		15.6484	3.0569
15.6672	3.17926		15.6672	3.15045		15.6672	3.15045		15.6672	3.06893
15.686	3.17782		15.686	3.15351		15.686	3.15351		15.686	3.07591
15.7048	3.16107		15.7048	3.11261		15.7048	3.11261		15.7048	3.0607
15.7236	3.18469		15.7236	3.13577		15.7236	3.13577		15.7236	3.08814
15.7424	3.1726		15.7424	3.13956		15.7424	3.13956		15.7424	3.06781
15.7612	3.1726		15.7612	3.16495		15.7612	3.16495		15.7612	3.05994
15.78	3.16077		15.78	3.1313		15.78	3.1313		15.78	3.041
15.7988	3.14675		15.7988	3.10789		15.7988	3.10789		15.7988	3.06595
15.8176	3.17551		15.8176	3.14145		15.8176	3.14145		15.8176	3.08135
15.8364	3.17782		15.8364	3.12024		15.8364	3.12024		15.8364	3.05385
15.8552	3.15685		15.8552	3.15076		15.8552	3.15076		15.8552	3.07004
15.874	3.13956		15.874	3.11893		15.874	3.11893		15.874	3.04766
15.8928	3.14953		15.8928	3.14983		15.8928	3.14983		15.8928	3.08171
15.9116	3.16107		15.9116	3.14953		15.9116	3.14953		15.9116	3.10721
15.9304	3.16702		15.9304	3.1364		15.9304	3.1364		15.9304	3.06893
15.9492	3.16791		15.9492	3.1364		15.9492	3.1364		15.9492	3.07591
15.968	3.15776		15.968	3.12872		15.968	3.12872		15.968	3.06483
15.9868	3.16613		15.9868	3.12678		15.9868	3.12678		15.9868	3.05077
16.0056	3.1726		16.0056	3.14768		16.0056	3.14768		16.0056	3.07004
16.0244	3.17026		16.0244	3.1427		16.0244	3.1427		16.0244	3.04922
16.0432	3.16465		16.0432	3.13033		16.0432	3.13033		16.0432	3.07078
16.062	3.15168		16.062	3.15655		16.062	3.15655		16.062	3.09552
16.0808	3.15957		16.0808	3.1209		16.0808	3.1209		16.0808	3.05729
16.0996	3.17638		16.0996	3.13609		16.0996	3.13609		16.0996	3.08279
16.1184	3.14983		16.1184	3.1364		16.1184	3.1364		16.1184	3.07846
16.1372	3.15473		16.1372	3.14395		16.1372	3.14395		16.1372	3.09026
16.156	3.17056		16.156	3.14582		16.156	3.14582		16.156	3.06558
16.1748	3.15655		16.1748	3.13354		16.1748	3.13354		16.1748	3.09377
16.1936	3.16107		16.1936	3.12418		16.1936	3.12418		16.1936	3.08636
16.2124	3.16702		16.2124	3.15076		16.2124	3.15076		16.2124	3.08027
16.2312	3.1685		16.2312	3.14051		16.2312	3.14051		16.2312	3.09691
16.25	3.14114		16.25	3.14426		16.25	3.14426		16.25	3.08884
16.2688	3.15014		16.2688	3.13001		16.2688	3.13001		16.2688	3.07482
16.2876	3.14582		16.2876	3.13545		16.2876	3.13545		16.2876	3.07482
16.3064	3.15625		16.3064	3.1232		16.3064	3.1232		16.3064	3.09447
16.3252	3.16997		16.3252	3.13704		16.3252	3.13704		16.3252	3.07151
16.344	3.13481		16.344	3.12287		16.344	3.12287		16.344	3.08243
16.3628	3.17348		16.3628	3.12189		16.3628	3.12189		16.3628	3.07628
16.3816	3.16406		16.3816	3.13033		16.3816	3.13033		16.3816	3.08243
16.4004	3.16967		16.4004	3.11826		16.4004	3.11826		16.4004	3.08529
16.4192	3.15806		16.4192	3.13799		16.4192	3.13799		16.4192	3.09272
16.438	3.16997		16.438	3.12905		16.438	3.12905		16.438	3.06258
16.4568	3.15746		16.4568	3.13001		16.4568	3.13001		16.4568	3.07882
16.4756	3.17202		16.4756	3.13386		16.4756	3.13386		16.4756	3.08386
16.4944	3.19145		16.4944	3.12516		16.4944	3.12516		16.4944	3.06483
16.5132	3.16167		16.5132	3.11361		16.5132	3.11361		16.5132	3.08279
16.532	3.15987		16.532	3.14551		16.532	3.14551		16.532	3.07591
16.5508	3.17289		16.5508	3.13513		16.5508	3.13513		16.5508	3.0983
16.5696	3.15137		16.5696	3.14395		16.5696	3.14395		16.5696	3.0835
16.5884	3.15534		16.5884	3.13322		16.5884	3.13322		16.5884	3.0799
16.6072	3.14737		16.6072	3.14051		16.6072	3.14051		16.6072	3.08207
16.626	3.16286		16.626	3.12024		16.626	3.12024		16.626	3.08063
16.6448	3.16346		16.6448	3.11727		16.6448	3.11727		16.6448	3.08279
16.6636	3.16435		16.6636	3.13226		16.6636	3.13226		16.6636	3.08991
16.6824	3.17493		16.6824	3.12646		16.6824	3.12646		16.6824	3.10415
16.7012	3.16584		16.7012	3.11428		16.7012	3.11428		16.7012	3.06595
16.72	3.17406		16.72	3.13162		16.72	3.13162		16.72	3.09482
16.7388	3.1784		16.7388	3.12872		16.7388	3.12872		16.7388	3.07482
16.7576	3.16167		16.7576	3.13258		16.7576	3.13258		16.7576	3.0835
16.7764	3.14922		16.7764	3.14176		16.7764	3.14176		16.7764	3.08386
16.7952	3.15715		16.7952	3.14489		16.7952	3.14489		16.7952	3.09412
16.814	3.16732		16.814	3.12581		16.814	3.12581		16.814	3.08884
16.8328	3.18384		16.8328	3.09968		16.8328	3.09968		16.8328	3.0892
16.8516	3.16909		16.8516	3.0983		16.8516	3.0983		16.8516	3.08099
16.8704	3.16584		16.8704	3.1284		16.8704	3.1284		16.8704	3.09726
16.8892	3.15442		16.8892	3.12743		16.8892	3.12743		16.8892	3.08493
16.908	3.15381		16.908	3.10924		16.908	3.10924		16.908	3.0976
16.9268	3.16643		16.9268	3.13862		16.9268	3.13862		16.9268	3.07882
16.9456	3.16732		16.9456	3.12516		16.9456	3.12516		16.9456	3.09412
16.9644	3.15957		16.9644	3.15168		16.9644	3.15168		16.9644	3.10209
16.9832	3.16286		16.9832	3.12905		16.9832	3.12905		16.9832	3.09132
17.002	3.18921		17.002	3.14333		17.002	3.14333		17.002	3.09656
17.0208	3.15927		17.0208	3.12189		17.0208	3.12189		17.0208	3.09795
17.0396	3.15655		17.0396	3.14082		17.0396	3.14082		17.0396	3.09587
17.0584	3.17522		17.0584	3.13577		17.0584	3.13577		17.0584	3.08884
17.0772	3.16495		17.0772	3.13162		17.0772	3.13162		17.0772	3.09621
17.096	3.15625		17.096	3.15014		17.096	3.15014		17.096	3.08991
17.1148	3.17143		17.1148	3.12581		17.1148	3.12581		17.1148	3.11126
17.1336	3.16107		17.1336	3.13672		17.1336	3.13672		17.1336	3.08386
17.1524	3.17202		17.1524	3.12024		17.1524	3.12024		17.1524	3.07737
17.1712	3.16256		17.1712	3.12613		17.1712	3.12613		17.1712	3.11227
17.19	3.16047		17.19	3.12516		17.19	3.12516		17.19	3.11394
17.2088	3.17114		17.2088	3.10823		17.2088	3.10823		17.2088	3.09899
17.2276	3.17638		17.2276	3.13545		17.2276	3.13545		17.2276	3.09202
17.2464	3.16047		17.2464	3.1313		17.2464	3.1313		17.2464	3.10072
17.2652	3.17173		17.2652	3.15014		17.2652	3.15014		17.2652	3.06258
17.284	3.16435		17.284	3.13799		17.284	3.13799		17.284	3.10687
17.3028	3.15987		17.3028	3.13925		17.3028	3.13925		17.3028	3.07918
17.3216	3.15381		17.3216	3.12969		17.3216	3.12969		17.3216	3.10755
17.3404	3.16584		17.3404	3.14176		17.3404	3.14176		17.3404	3.10619
17.3592	3.16197		17.3592	3.12156		17.3592	3.12156		17.3592	3.1116
17.378	3.17869		17.378	3.12548		17.378	3.12548		17.378	3.11926
17.3968	3.15381		17.3968	3.11561		17.3968	3.11561		17.3968	3.1176
17.4156	3.17348		17.4156	3.11528		17.4156	3.11528		17.4156	3.09412
17.4344	3.16316		17.4344	3.12189		17.4344	3.12189		17.4344	3.10106
17.4532	3.16643		17.4532	3.10517		17.4532	3.10517		17.4532	3.1209
17.472	3.16495		17.472	3.09552		17.472	3.09552		17.472	3.0835
17.4908	3.15412		17.4908	3.1176		17.4908	3.1176		17.4908	3.10551
17.5096	3.1529		17.5096	3.13001		17.5096	3.13001		17.5096	3.09934
17.5284	3.16286		17.5284	3.12775		17.5284	3.12775		17.5284	3.12808
17.5472	3.16376		17.5472	3.14489		17.5472	3.14489		17.5472	3.10653
17.566	3.16673		17.566	3.12057		17.566	3.12057		17.566	3.10312
17.5848	3.16197		17.5848	3.13735		17.5848	3.13735		17.5848	3.11327
17.6036	3.16227		17.6036	3.12581		17.6036	3.12581		17.6036	3.10278
17.6224	3.14953		17.6224	3.1271		17.6224	3.1271		17.6224	3.07846
17.6412	3.18041		17.6412	3.13704		17.6412	3.13704		17.6412	3.11361
17.66	3.14922		17.66	3.12287		17.66	3.12287		17.66	3.12613
17.6788	3.15198		17.6788	3.12418		17.6788	3.12418		17.6788	3.11793
17.6976	3.17754		17.6976	3.12969		17.6976	3.12969		17.6976	3.1014
17.7164	3.16137		17.7164	3.13956		17.7164	3.13956		17.7164	3.11059
17.7352	3.17696		17.7352	3.1209		17.7352	3.1209		17.7352	3.10483
17.754	3.1758		17.754	3.10517		17.754	3.10517		17.754	3.12057
17.7728	3.17085		17.7728	3.13033		17.7728	3.13033		17.7728	3.11126
17.7916	3.16643		17.7916	3.12418		17.7916	3.12418		17.7916	3.1038
17.8104	3.13066		17.8104	3.12189		17.8104	3.12189		17.8104	3.09202
17.8292	3.16791		17.8292	3.13162		17.8292	3.13162		17.8292	3.11992
17.848	3.18127		17.848	3.12024		17.848	3.12024		17.848	3.09795
17.8668	3.18384		17.8668	3.1186		17.8668	3.1186		17.8668	3.09237
17.8856	3.17231		17.8856	3.12581		17.8856	3.12581		17.8856	3.12057
17.9044	3.17955		17.9044	3.10992		17.9044	3.10992		17.9044	3.10992
17.9232	3.16879		17.9232	3.10209		17.9232	3.10209		17.9232	3.12254
17.942	3.16376		17.942	3.11059		17.942	3.11059		17.942	3.10551
17.9608	3.16495		17.9608	3.0983		17.9608	3.0983		17.9608	3.1089
17.9796	3.16702		17.9796	3.11826		17.9796	3.11826		17.9796	3.12937
17.9984	3.16227		17.9984	3.1232		17.9984	3.1232		17.9984	3.13033
18.0172	3.16702		18.0172	3.1329		18.0172	3.1329		18.0172	3.12872
18.036	3.2003		18.036	3.10789		18.036	3.10789		18.036	3.11959
18.0548	3.19893		18.0548	3.10924		18.0548	3.10924		18.0548	3.11494
18.0736	3.16761		18.0736	3.12548		18.0736	3.12548		18.0736	3.10755
18.0924	3.17696		18.0924	3.1232		18.0924	3.1232		18.0924	3.12385
18.1112	3.19312		18.1112	3.11661		18.1112	3.11661		18.1112	3.13098
18.13	3.20575		18.13	3.13577		18.13	3.13577		18.13	3.13545
18.1488	3.19424		18.1488	3.13098		18.1488	3.13098		18.1488	3.13735
18.1676	3.20737		18.1676	3.1245		18.1676	3.1245		18.1676	3.12516
18.1864	3.20737		18.1864	3.12418		18.1864	3.12418		18.1864	3.10924
18.2052	3.18893		18.2052	3.09656		18.2052	3.09656		18.2052	3.1271
18.224	3.18865		18.224	3.09726		18.224	3.09726		18.224	3.14489
18.2428	3.20358		18.2428	3.10585		18.2428	3.10585		18.2428	3.14582
18.2616	3.20112		18.2616	3.13609		18.2616	3.13609		18.2616	3.13513
18.2804	3.2188		18.2804	3.11826		18.2804	3.11826		18.2804	3.14145
18.2992	3.20656		18.2992	3.11227		18.2992	3.11227		18.2992	3.13386
18.318	3.2079		18.318	3.09307		18.318	3.09307		18.318	3.14551
18.3368	3.22376		18.3368	3.11261		18.3368	3.11261		18.3368	3.13956
18.3556	3.21775		18.3556	3.12581		18.3556	3.12581		18.3556	3.1245
18.3744	3.22686		18.3744	3.12156		18.3744	3.12156		18.3744	3.1682
18.3932	3.24155		18.3932	3.11461		18.3932	3.11461		18.3932	3.17725
18.412	3.25091		18.412	3.12189		18.412	3.12189		18.412	3.16673
18.4308	3.24601		18.4308	3.13767		18.4308	3.13767		18.4308	3.18355
18.4496	3.25575		18.4496	3.10346		18.4496	3.10346		18.4496	3.21325
18.4684	3.29776		18.4684	3.11025		18.4684	3.11025		18.4684	3.21005
18.4872	3.29754		18.4872	3.1116		18.4872	3.1116		18.4872	3.23376
18.506	3.3442		18.506	3.13066		18.506	3.13066		18.506	3.23249
18.5248	3.42927		18.5248	3.12808		18.5248	3.12808		18.5248	3.26269
18.5436	3.50759		18.5436	3.11261		18.5436	3.11261		18.5436	3.29092
18.5624	3.61542		18.5624	3.13162		18.5624	3.13162		18.5624	3.31408
18.5812	3.72575		18.5812	3.11561		18.5812	3.11561		18.5812	3.32428
18.6	3.85655		18.6	3.11528		18.6	3.11528		18.6	3.33062
18.6188	3.9703		18.6188	3.12156		18.6188	3.12156		18.6188	3.34104
18.6376	4.06752		18.6376	3.09552		18.6376	3.09552		18.6376	3.33465
18.6564	4.121		18.6564	3.10721		18.6564	3.10721		18.6564	3.31387
18.6752	4.15269		18.6752	3.11594		18.6752	3.11594		18.6752	3.31387
18.694	4.13507		18.694	3.13988		18.694	3.13988		18.694	3.32201
18.7128	4.06685		18.7128	3.12872		18.7128	3.12872		18.7128	3.31471
18.7316	3.94216		18.7316	3.10755		18.7316	3.10755		18.7316	3.32181
18.7504	3.81657		18.7504	3.10721		18.7504	3.10721		18.7504	3.30125
18.7692	3.662		18.7692	3.1186		18.7692	3.1186		18.7692	3.31492
18.788	3.51121		18.788	3.10789		18.788	3.10789		18.788	3.32305
18.8068	3.43201		18.8068	3.14145		18.8068	3.14145		18.8068	3.31048
18.8256	3.36116		18.8256	3.14082		18.8256	3.14082		18.8256	3.31555
18.8444	3.34772		18.8444	3.12024		18.8444	3.12024		18.8444	3.34025
18.8632	3.31154		18.8632	3.13066		18.8632	3.13066		18.8632	3.34518
18.882	3.2938		18.882	3.11394		18.882	3.11394		18.882	3.34439
18.9008	3.30621		18.9008	3.15014		18.9008	3.15014		18.9008	3.34753
18.9196	3.27669		18.9196	3.1176		18.9196	3.1176		18.9196	3.32715
18.9384	3.25624		18.9384	3.13226		18.9384	3.13226		18.9384	3.29469
18.9572	3.28262		18.9572	3.13672		18.9572	3.13672		18.9572	3.28194
18.976	3.27669		18.976	3.13258		18.976	3.13258		18.976	3.26221
18.9948	3.25455		18.9948	3.10823		18.9948	3.10823		18.9948	3.23121
19.0136	3.22737		19.0136	3.11694		19.0136	3.11694		19.0136	3.2159
19.0324	3.22943		19.0324	3.11428		19.0324	3.11428		19.0324	3.21299
19.0512	3.24279		19.0512	3.11394		19.0512	3.11394		19.0512	3.18639
19.07	3.22968		19.07	3.11294		19.07	3.11294		19.07	3.17898
19.0888	3.21722		19.0888	3.08099		19.0888	3.08099		19.0888	3.1682
19.1076	3.22866		19.1076	3.09621		19.1076	3.09621		19.1076	3.15655
19.1264	3.21272		19.1264	3.12156		19.1264	3.12156		19.1264	3.1682
19.1452	3.2003		19.1452	3.11661		19.1452	3.11661		19.1452	3.17609
19.164	3.2052		19.164	3.13194		19.164	3.13194		19.164	3.14799
19.1828	3.20952		19.1828	3.0892		19.1828	3.0892		19.1828	3.1364
19.2016	3.19173		19.2016	3.11793		19.2016	3.11793		19.2016	3.15137
19.2204	3.18184		19.2204	3.11059		19.2204	3.11059		19.2204	3.14983
19.2392	3.17638		19.2392	3.12808		19.2392	3.12808		19.2392	3.1345
19.258	3.20249		19.258	3.11528		19.258	3.11528		19.258	3.13322
19.2768	3.20629		19.2768	3.13545		19.2768	3.13545		19.2768	3.13609
19.2956	3.22141		19.2956	3.11261		19.2956	3.11261		19.2956	3.14829
19.3144	3.19368		19.3144	3.10823		19.3144	3.10823		19.3144	3.15106
19.3332	3.1934		19.3332	3.09934		19.3332	3.09934		19.3332	3.13545
19.352	3.17609		19.352	3.10755		19.352	3.10755		19.352	3.14395
19.3708	3.19976		19.3708	3.0976		19.3708	3.0976		19.3708	3.15442
19.3896	3.18355		19.3896	3.1116		19.3896	3.1116		19.3896	3.16197
19.4084	3.19645		19.4084	3.11561		19.4084	3.11561		19.4084	3.14176
19.4272	3.16286		19.4272	3.12483		19.4272	3.12483		19.4272	3.13258
19.446	3.1807		19.446	3.12123		19.446	3.12123		19.446	3.13893
19.4648	3.19117		19.4648	3.11126		19.4648	3.11126		19.4648	3.15259
19.4836	3.19451		19.4836	3.1245		19.4836	3.1245		19.4836	3.15836
19.5024	3.18611		19.5024	3.11494		19.5024	3.11494		19.5024	3.12808
19.5212	3.17869		19.5212	3.10175		19.5212	3.10175		19.5212	3.14208
19.54	3.18127		19.54	3.09412		19.54	3.09412		19.54	3.12905
19.5588	3.17464		19.5588	3.12024		19.5588	3.12024		19.5588	3.11992
19.5776	3.19535		19.5776	3.10278		19.5776	3.10278		19.5776	3.13322
19.5964	3.2014		19.5964	3.1176		19.5964	3.1176		19.5964	3.13704
19.6152	3.19005		19.6152	3.1186		19.6152	3.1186		19.6152	3.1486
19.634	3.18384		19.634	3.13033		19.634	3.13033		19.634	3.14613
19.6528	3.17898		19.6528	3.12254		19.6528	3.12254		19.6528	3.14675
19.6716	3.18327		19.6716	3.09795		19.6716	3.09795		19.6716	3.15137
19.6904	3.18498		19.6904	3.13001		19.6904	3.13001		19.6904	3.15259
19.7092	3.19061		19.7092	3.12254		19.7092	3.12254		19.7092	3.1532
19.728	3.17696		19.728	3.09272		19.728	3.09272		19.728	3.13418
19.7468	3.15625		19.7468	3.13066		19.7468	3.13066		19.7468	3.16879
19.7656	3.18639		19.7656	3.11461		19.7656	3.11461		19.7656	3.15412
19.7844	3.18355		19.7844	3.11093		19.7844	3.11093		19.7844	3.14799
19.8032	3.17143		19.8032	3.14208		19.8032	3.14208		19.8032	3.14922
19.822	3.16909		19.822	3.11361		19.822	3.11361		19.822	3.14333
19.8408	3.17319		19.8408	3.1209		19.8408	3.1209		19.8408	3.13098
19.8596	3.15897		19.8596	3.11327		19.8596	3.11327		19.8596	3.13418
19.8784	3.17319		19.8784	3.10992		19.8784	3.10992		19.8784	3.12385
19.8972	3.17955		19.8972	3.12516		19.8972	3.12516		19.8972	3.15957
19.916	3.16286		19.916	3.12937		19.916	3.12937		19.916	3.15594
19.9348	3.16554		19.9348	3.11793		19.9348	3.11793		19.9348	3.13925
19.9536	3.16673		19.9536	3.13418		19.9536	3.13418		19.9536	3.15927
19.9724	3.17898		19.9724	3.1383		19.9724	3.1383		19.9724	3.13066
19.9912	3.1827		19.9912	3.11428		19.9912	3.11428		19.9912	3.14395
20.01	3.17984		20.01	3.1345		20.01	3.1345		20.01	3.16256
20.0288	3.16879		20.0288	3.13066		20.0288	3.13066		20.0288	3.16376
20.0476	3.1807		20.0476	3.12287		20.0476	3.12287		20.0476	3.15442
20.0664	3.18384		20.0664	3.12352		20.0664	3.12352		20.0664	3.15594
20.0852	3.16967		20.0852	3.11528		20.0852	3.11528		20.0852	3.15594
20.104	3.16554		20.104	3.10857		20.104	3.10857		20.104	3.16286
20.1228	3.197		20.1228	3.1284		20.1228	3.1284		20.1228	3.1682
20.1416	3.17667		20.1416	3.10449		20.1416	3.10449		20.1416	3.16256
20.1604	3.19948		20.1604	3.10755		20.1604	3.10755		20.1604	3.14799
20.1792	3.18213		20.1792	3.12352		20.1792	3.12352		20.1792	3.14829
20.198	3.17173		20.198	3.13354		20.198	3.13354		20.198	3.14301
20.2168	3.16702		20.2168	3.11059		20.2168	3.11059		20.2168	3.15746
20.2356	3.16791		20.2356	3.12646		20.2356	3.12646		20.2356	3.15229
20.2544	3.17231		20.2544	3.11628		20.2544	3.11628		20.2544	3.15473
20.2732	3.16465		20.2732	3.12808		20.2732	3.12808		20.2732	3.15987
20.292	3.17085		20.292	3.14145		20.292	3.14145		20.292	3.16495
20.3108	3.19451		20.3108	3.12516		20.3108	3.12516		20.3108	3.15412
20.3296	3.16406		20.3296	3.11959		20.3296	3.11959		20.3296	3.1427
20.3484	3.17898		20.3484	3.10106		20.3484	3.10106		20.3484	3.1529
20.3672	3.17173		20.3672	3.13767		20.3672	3.13767		20.3672	3.18639
20.386	3.17173		20.386	3.1486		20.386	3.1486		20.386	3.1934
20.4048	3.15957		20.4048	3.11594		20.4048	3.11594		20.4048	3.16584
20.4236	3.17435		20.4236	3.12937		20.4236	3.12937		20.4236	3.17056
20.4424	3.18554		20.4424	3.1209		20.4424	3.1209		20.4424	3.14891
20.4612	3.16376		20.4612	3.1345		20.4612	3.1345		20.4612	3.15473
20.48	3.15685		20.48	3.09552		20.48	3.09552		20.48	3.11992
20.4988	3.16495		20.4988	3.11494		20.4988	3.11494		20.4988	3.15564
20.5176	3.16406		20.5176	3.11428		20.5176	3.11428		20.5176	3.12156
20.5364	3.15987		20.5364	3.12678		20.5364	3.12678		20.5364	3.15534
20.5552	3.17725		20.5552	3.12905		20.5552	3.12905		20.5552	3.14675
20.574	3.16732		20.574	3.11661		20.574	3.11661		20.574	3.15412
20.5928	3.17811		20.5928	3.14051		20.5928	3.14051		20.5928	3.13862
20.6116	3.15685		20.6116	3.11594		20.6116	3.11594		20.6116	3.16495
20.6304	3.16256		20.6304	3.12123		20.6304	3.12123		20.6304	3.13735
20.6492	3.17114		20.6492	3.11628		20.6492	3.11628		20.6492	3.16465
20.668	3.16017		20.668	3.13925		20.668	3.13925		20.668	3.17085
20.6868	3.16286		20.6868	3.13481		20.6868	3.13481		20.6868	3.16997
20.7056	3.14768		20.7056	3.12775		20.7056	3.12775		20.7056	3.16584
20.7244	3.17114		20.7244	3.11428		20.7244	3.11428		20.7244	3.15957
20.7432	3.16256		20.7432	3.10857		20.7432	3.10857		20.7432	3.16938
20.762	3.16435		20.762	3.10789		20.762	3.10789		20.762	3.17085
20.7808	3.15594		20.7808	3.12969		20.7808	3.12969		20.7808	3.16938
20.7996	3.15381		20.7996	3.12646		20.7996	3.12646		20.7996	3.17319
20.8184	3.16584		20.8184	3.1313		20.8184	3.1313		20.8184	3.16613
20.8372	3.17377		20.8372	3.11926		20.8372	3.11926		20.8372	3.18013
20.856	3.15473		20.856	3.086		20.856	3.086		20.856	3.14145
20.8748	3.16167		20.8748	3.09307		20.8748	3.09307		20.8748	3.15987
20.8936	3.15198		20.8936	3.11193		20.8936	3.11193		20.8936	3.16584
20.9124	3.16584		20.9124	3.12352		20.9124	3.12352		20.9124	3.16406
20.9312	3.16316		20.9312	3.10517		20.9312	3.10517		20.9312	3.17377
20.95	3.17056		20.95	3.10958		20.95	3.10958		20.95	3.16791
20.9688	3.17348		20.9688	3.11959		20.9688	3.11959		20.9688	3.17898
20.9876	3.17522		20.9876	3.10003		20.9876	3.10003		20.9876	3.16938
21.0064	3.18412		21.0064	3.12646		21.0064	3.12646		21.0064	3.17955
21.0252	3.15594		21.0252	3.11992		21.0252	3.11992		21.0252	3.16673
21.044	3.16017		21.044	3.12743		21.044	3.12743		21.044	3.14983
21.0628	3.16197		21.0628	3.09934		21.0628	3.09934		21.0628	3.13577
21.0816	3.14613		21.0816	3.11826		21.0816	3.11826		21.0816	3.16227
21.1004	3.17551		21.1004	3.12516		21.1004	3.12516		21.1004	3.16047
21.1192	3.17522		21.1192	3.12156		21.1192	3.12156		21.1192	3.17026
21.138	3.17056		21.138	3.1245		21.138	3.1245		21.138	3.16077
21.1568	3.16643		21.1568	3.12905		21.1568	3.12905		21.1568	3.14644
21.1756	3.17319		21.1756	3.09621		21.1756	3.09621		21.1756	3.16376
21.1944	3.17289		21.1944	3.11361		21.1944	3.11361		21.1944	3.17026
21.2132	3.1682		21.2132	3.10721		21.2132	3.10721		21.2132	3.16316
21.232	3.17898		21.232	3.09412		21.232	3.09412		21.232	3.16791
21.2508	3.17984		21.2508	3.08707		21.2508	3.08707		21.2508	3.17435
21.2696	3.18554		21.2696	3.1116		21.2696	3.1116		21.2696	3.17231
21.2884	3.18099		21.2884	3.12516		21.2884	3.12516		21.2884	3.1726
21.3072	3.15564		21.3072	3.09726		21.3072	3.09726		21.3072	3.18013
21.326	3.16584		21.326	3.11528		21.326	3.11528		21.326	3.16554
21.3448	3.15594		21.3448	3.1186		21.3448	3.1186		21.3448	3.16791
21.3636	3.14983		21.3636	3.1089		21.3636	3.1089		21.3636	3.16107
21.3824	3.16286		21.3824	3.10278		21.3824	3.10278		21.3824	3.15442
21.4012	3.17609		21.4012	3.08814		21.4012	3.08814		21.4012	3.15927
21.42	3.17869		21.42	3.09934		21.42	3.09934		21.42	3.18526
21.4388	3.16554		21.4388	3.08636		21.4388	3.08636		21.4388	3.15957
21.4576	3.15229		21.4576	3.10209		21.4576	3.10209		21.4576	3.15746
21.4764	3.1532		21.4764	3.10721		21.4764	3.10721		21.4764	3.18184
21.4952	3.17725		21.4952	3.11261		21.4952	3.11261		21.4952	3.19145
21.514	3.16435		21.514	3.10449		21.514	3.10449		21.514	3.14551
21.5328	3.15927		21.5328	3.11261		21.5328	3.11261		21.5328	3.18384
21.5516	3.18127		21.5516	3.12024		21.5516	3.12024		21.5516	3.16938
21.5704	3.16077		21.5704	3.10449		21.5704	3.10449		21.5704	3.16761
21.5892	3.14737		21.5892	3.10653		21.5892	3.10653		21.5892	3.15442
21.608	3.16017		21.608	3.07954		21.608	3.07954		21.608	3.16554
21.6268	3.16406		21.6268	3.0835		21.6268	3.0835		21.6268	3.15076
21.6456	3.19173		21.6456	3.11093		21.6456	3.11093		21.6456	3.16761
21.6644	3.15715		21.6644	3.08814		21.6644	3.08814		21.6644	3.17435
21.6832	3.16702		21.6832	3.10278		21.6832	3.10278		21.6832	3.17085
21.702	3.15351		21.702	3.10823		21.702	3.10823		21.702	3.1726
21.7208	3.16495		21.7208	3.11661		21.7208	3.11661		21.7208	3.17754
21.7396	3.15564		21.7396	3.09552		21.7396	3.09552		21.7396	3.16702
21.7584	3.18041		21.7584	3.09934		21.7584	3.09934		21.7584	3.18667
21.7772	3.13098		21.7772	3.10483		21.7772	3.10483		21.7772	3.1685
21.796	3.17114		21.796	3.10175		21.796	3.10175		21.796	3.17811
21.8148	3.15473		21.8148	3.11059		21.8148	3.11059		21.8148	3.17406
21.8336	3.16107		21.8336	3.10619		21.8336	3.10619		21.8336	3.17754
21.8524	3.16406		21.8524	3.11361		21.8524	3.11361		21.8524	3.18412
21.8712	3.16227		21.8712	3.1014		21.8712	3.1014		21.8712	3.17406
21.89	3.1383		21.89	3.10312		21.89	3.10312		21.89	3.21245
21.9088	3.1726		21.9088	3.11428		21.9088	3.11428		21.9088	3.17289
21.9276	3.15076		21.9276	3.11561		21.9276	3.11561		21.9276	3.16286
21.9464	3.15473		21.9464	3.11926		21.9464	3.11926		21.9464	3.15836
21.9652	3.12775		21.9652	3.10857		21.9652	3.10857		21.9652	3.17406
21.984	3.15137		21.984	3.1116		21.984	3.1116		21.984	3.19229
22.0028	3.15473		22.0028	3.11059		22.0028	3.11059		22.0028	3.19645
22.0216	3.15503		22.0216	3.09726		22.0216	3.09726		22.0216	3.19921
22.0404	3.15866		22.0404	3.12024		22.0404	3.12024		22.0404	3.18127
22.0592	3.16316		22.0592	3.13066		22.0592	3.13066		22.0592	3.1726
22.078	3.16107		22.078	3.10789		22.078	3.10789		22.078	3.17638
22.0968	3.16524		22.0968	3.0892		22.0968	3.0892		22.0968	3.18184
22.1156	3.17696		22.1156	3.07591		22.1156	3.07591		22.1156	3.17319
22.1344	3.15259		22.1344	3.1038		22.1344	3.1038		22.1344	3.16346
22.1532	3.15381		22.1532	3.10072		22.1532	3.10072		22.1532	3.17638
22.172	3.15351		22.172	3.11059		22.172	3.11059		22.172	3.18583
22.1908	3.15473		22.1908	3.0976		22.1908	3.0976		22.1908	3.17114
22.2096	3.17348		22.2096	3.10992		22.2096	3.10992		22.2096	3.14953
22.2284	3.15259		22.2284	3.12024		22.2284	3.12024		22.2284	3.16107
22.2472	3.15473		22.2472	3.11793		22.2472	3.11793		22.2472	3.17638
22.266	3.13925		22.266	3.09899		22.266	3.09899		22.266	3.18327
22.2848	3.15168		22.2848	3.10209		22.2848	3.10209		22.2848	3.18526
22.3036	3.15473		22.3036	3.12613		22.3036	3.12613		22.3036	3.1758
22.3224	3.17725		22.3224	3.10312		22.3224	3.10312		22.3224	3.17202
22.3412	3.15594		22.3412	3.09968		22.3412	3.09968		22.3412	3.18156
22.36	3.1529		22.36	3.12516		22.36	3.12516		22.36	3.18893
22.3788	3.14551		22.3788	3.09691		22.3788	3.09691		22.3788	3.18156
22.3976	3.15866		22.3976	3.09691		22.3976	3.09691		22.3976	3.16286
22.4164	3.14489		22.4164	3.11093		22.4164	3.11093		22.4164	3.17406
22.4352	3.16465		22.4352	3.10992		22.4352	3.10992		22.4352	3.17231
22.454	3.15229		22.454	3.09342		22.454	3.09342		22.454	3.18156
22.4728	3.16047		22.4728	3.09447		22.4728	3.09447		22.4728	3.18156
22.4916	3.15503		22.4916	3.10415		22.4916	3.10415		22.4916	3.1758
22.5104	3.1452		22.5104	3.09656		22.5104	3.09656		22.5104	3.17056
22.5292	3.15045		22.5292	3.12385		22.5292	3.12385		22.5292	3.18724
22.548	3.17898		22.548	3.10619		22.548	3.10619		22.548	3.16997
22.5668	3.14176		22.5668	3.09307		22.5668	3.09307		22.5668	3.17754
22.5856	3.15442		22.5856	3.11428		22.5856	3.11428		22.5856	3.17984
22.6044	3.13322		22.6044	3.09237		22.6044	3.09237		22.6044	3.16286
22.6232	3.15957		22.6232	3.11294		22.6232	3.11294		22.6232	3.17782
22.642	3.16997		22.642	3.08243		22.642	3.08243		22.642	3.18554
22.6608	3.13893		22.6608	3.09377		22.6608	3.09377		22.6608	3.19479
22.6796	3.1364		22.6796	3.13322		22.6796	3.13322		22.6796	3.1807
22.6984	3.16017		22.6984	3.11361		22.6984	3.11361		22.6984	3.19618
22.7172	3.17319		22.7172	3.09899		22.7172	3.09899		22.7172	3.18667
22.736	3.15412		22.736	3.11025		22.736	3.11025		22.736	3.18355
22.7548	3.16879		22.7548	3.12646		22.7548	3.12646		22.7548	3.15625
22.7736	3.15655		22.7736	3.1329		22.7736	3.1329		22.7736	3.19257
22.7924	3.17406		22.7924	3.10415		22.7924	3.10415		22.7924	3.18156
22.8112	3.17754		22.8112	3.08171		22.8112	3.08171		22.8112	3.17319
22.83	3.1529		22.83	3.09552		22.83	3.09552		22.83	3.18241
22.8488	3.12418		22.8488	3.10449		22.8488	3.10449		22.8488	3.19673
22.8676	3.17348		22.8676	3.10992		22.8676	3.10992		22.8676	3.19783
22.8864	3.15534		22.8864	3.11059		22.8864	3.11059		22.8864	3.16197
22.9052	3.15987		22.9052	3.11093		22.9052	3.11093		22.9052	3.16465
22.924	3.14953		22.924	3.1116		22.924	3.1116		22.924	3.16524
22.9428	3.14114		22.9428	3.09899		22.9428	3.09899		22.9428	3.18041
22.9616	3.13226		22.9616	3.10958		22.9616	3.10958		22.9616	3.16137
22.9804	3.17984		22.9804	3.1089		22.9804	3.1089		22.9804	3.19312
22.9992	3.16909		22.9992	3.10924		22.9992	3.10924		22.9992	3.18412
23.018	3.15381		23.018	3.12287		23.018	3.12287		23.018	3.16227
23.0368	3.15534		23.0368	3.10958		23.0368	3.10958		23.0368	3.15776
23.0556	3.15106		23.0556	3.11727		23.0556	3.11727		23.0556	3.18412
23.0744	3.14922		23.0744	3.10857		23.0744	3.10857		23.0744	3.18384
23.0932	3.14019		23.0932	3.12969		23.0932	3.12969		23.0932	3.17898
23.112	3.1452		23.112	3.12905		23.112	3.12905		23.112	3.18099
23.1308	3.16346		23.1308	3.1186		23.1308	3.1186		23.1308	3.19976
23.1496	3.14613		23.1496	3.1089		23.1496	3.1089		23.1496	3.1685
23.1684	3.14613		23.1684	3.11394		23.1684	3.11394		23.1684	3.16346
23.1872	3.15534		23.1872	3.10346		23.1872	3.10346		23.1872	3.19173
23.206	3.16107		23.206	3.09656		23.206	3.09656		23.206	3.16997
23.2248	3.16256		23.2248	3.13098		23.2248	3.13098		23.2248	3.17754
23.2436	3.14983		23.2436	3.12287		23.2436	3.12287		23.2436	3.17955
23.2624	3.16346		23.2624	3.11227		23.2624	3.11227		23.2624	3.19173
23.2812	3.15957		23.2812	3.1186		23.2812	3.1186		23.2812	3.18977
23.3	3.16256		23.3	3.09899		23.3	3.09899		23.3	3.19145
23.3188	3.15866		23.3188	3.11528		23.3188	3.11528		23.3188	3.18184
23.3376	3.17464		23.3376	3.09864		23.3376	3.09864		23.3376	3.1959
23.3564	3.17231		23.3564	3.10346		23.3564	3.10346		23.3564	3.17754
23.3752	3.1529		23.3752	3.1116		23.3752	3.1116		23.3752	3.17696
23.394	3.14706		23.394	3.10551		23.394	3.10551		23.394	3.18184
23.4128	3.16197		23.4128	3.10175		23.4128	3.10175		23.4128	3.18498
23.4316	3.15806		23.4316	3.10175		23.4316	3.10175		23.4316	3.17085
23.4504	3.15442		23.4504	3.08529		23.4504	3.08529		23.4504	3.17926
23.4692	3.1685		23.4692	3.1209		23.4692	3.1209		23.4692	3.19921
23.488	3.14082		23.488	3.13386		23.488	3.13386		23.488	3.18611
23.5068	3.14953		23.5068	3.11261		23.5068	3.11261		23.5068	3.17114
23.5256	3.15198		23.5256	3.1038		23.5256	3.1038		23.5256	3.15381
23.5444	3.14953		23.5444	3.12024		23.5444	3.12024		23.5444	3.18837
23.5632	3.15014		23.5632	3.11926		23.5632	3.11926		23.5632	3.18298
23.582	3.13033		23.582	3.09552		23.582	3.09552		23.582	3.17056
23.6008	3.16613		23.6008	3.1313		23.6008	3.1313		23.6008	3.17551
23.6196	3.16137		23.6196	3.10687		23.6196	3.10687		23.6196	3.16643
23.6384	3.16346		23.6384	3.11826		23.6384	3.11826		23.6384	3.16554
23.6572	3.14644		23.6572	3.12678		23.6572	3.12678		23.6572	3.1807
23.676	3.1452		23.676	3.12613		23.676	3.12613		23.676	3.17926
23.6948	3.15381		23.6948	3.1345		23.6948	3.1345		23.6948	3.19728
23.7136	3.13735		23.7136	3.13577		23.7136	3.13577		23.7136	3.19396
23.7324	3.13609		23.7324	3.1486		23.7324	3.1486		23.7324	3.20222
23.7512	3.15045		23.7512	3.12969		23.7512	3.12969		23.7512	3.15806
23.77	3.15503		23.77	3.1383		23.77	3.1383		23.77	3.17638
23.7888	3.16435		23.7888	3.11893		23.7888	3.11893		23.7888	3.1934
23.8076	3.17754		23.8076	3.14082		23.8076	3.14082		23.8076	3.17289
23.8264	3.15806		23.8264	3.1313		23.8264	3.1313		23.8264	3.17406
23.8452	3.13513		23.8452	3.14426		23.8452	3.14426		23.8452	3.18808
23.864	3.15106		23.864	3.1452		23.864	3.1452		23.864	3.18213
23.8828	3.16673		23.8828	3.12775		23.8828	3.12775		23.8828	3.1807
23.9016	3.13609		23.9016	3.15168		23.9016	3.15168		23.9016	3.19948
23.9204	3.16879		23.9204	3.11361		23.9204	3.11361		23.9204	3.17638
23.9392	3.14644		23.9392	3.11694		23.9392	3.11694		23.9392	3.20466
23.958	3.16286		23.958	3.12287		23.958	3.12287		23.958	3.17782
23.9768	3.14301		23.9768	3.13735		23.9768	3.13735		23.9768	3.20303
23.9956	3.1532		23.9956	3.12189		23.9956	3.12189		23.9956	3.20493
24.0144	3.14644		24.0144	3.12483		24.0144	3.12483		24.0144	3.17435
24.0332	3.15715		24.0332	3.11261		24.0332	3.11261		24.0332	3.17026
24.052	3.11628		24.052	3.13418		24.052	3.13418		24.052	3.17464
24.0708	3.15168		24.0708	3.12775		24.0708	3.12775		24.0708	3.19396
24.0896	3.16137		24.0896	3.1038		24.0896	3.1038		24.0896	3.20222
24.1084	3.15987		24.1084	3.12516		24.1084	3.12516		24.1084	3.19033
24.1272	3.15229		24.1272	3.12905		24.1272	3.12905		24.1272	3.17114
24.146	3.14457		24.146	3.13893		24.146	3.13893		24.146	3.19229
24.1648	3.15076		24.1648	3.15076		24.1648	3.15076		24.1648	3.18724
24.1836	3.14426		24.1836	3.11826		24.1836	3.11826		24.1836	3.19201
24.2024	3.16673		24.2024	3.1329		24.2024	3.1329		24.2024	3.18667
24.2212	3.1682		24.2212	3.13862		24.2212	3.13862		24.2212	3.1685
24.24	3.12613		24.24	3.14082		24.24	3.14082		24.24	3.1878
24.2588	3.15442		24.2588	3.1271		24.2588	3.1271		24.2588	3.19507
24.2776	3.14019		24.2776	3.12613		24.2776	3.12613		24.2776	3.19285
24.2964	3.1758		24.2964	3.13767		24.2964	3.13767		24.2964	3.19921
24.3152	3.16167		24.3152	3.12189		24.3152	3.12189		24.3152	3.20003
24.334	3.16967		24.334	3.15106		24.334	3.15106		24.334	3.19479
24.3528	3.15045		24.3528	3.13577		24.3528	3.13577		24.3528	3.2033
24.3716	3.1245		24.3716	3.15137		24.3716	3.15137		24.3716	3.17725
24.3904	3.16879		24.3904	3.13799		24.3904	3.13799		24.3904	3.19312
24.4092	3.1486		24.4092	3.12808		24.4092	3.12808		24.4092	3.18949
24.428	3.17725		24.428	3.15715		24.428	3.15715		24.428	3.18298
24.4468	3.15412		24.4468	3.13893		24.4468	3.13893		24.4468	3.17202
24.4656	3.16406		24.4656	3.13545		24.4656	3.13545		24.4656	3.19783
24.4844	3.15564		24.4844	3.14364		24.4844	3.14364		24.4844	3.16909
24.5032	3.14799		24.5032	3.16376		24.5032	3.16376		24.5032	3.20844
24.522	3.13893		24.522	3.1529		24.522	3.1529		24.522	3.20978
24.5408	3.16495		24.5408	3.14426		24.5408	3.14426		24.5408	3.18865
24.5596	3.13545		24.5596	3.16017		24.5596	3.16017		24.5596	3.17725
24.5784	3.16316		24.5784	3.14799		24.5784	3.14799		24.5784	3.20439
24.5972	3.15473		24.5972	3.12581		24.5972	3.12581		24.5972	3.18696
24.616	3.16643		24.616	3.11394		24.616	3.11394		24.616	3.17348
24.6348	3.15927		24.6348	3.1427		24.6348	3.1427		24.6348	3.19535
24.6536	3.11793		24.6536	3.16554		24.6536	3.16554		24.6536	3.17202
24.6724	3.17406		24.6724	3.14706		24.6724	3.14706		24.6724	3.20412
24.6912	3.15106		24.6912	3.15168		24.6912	3.15168		24.6912	3.18977
24.71	3.18752		24.71	3.13354		24.71	3.13354		24.71	3.18498
24.7288	3.15442		24.7288	3.15198		24.7288	3.15198		24.7288	3.21748
24.7476	3.15806		24.7476	3.13799		24.7476	3.13799		24.7476	3.19201
24.7664	3.15564		24.7664	3.14891		24.7664	3.14891		24.7664	3.20249
24.7852	3.14176		24.7852	3.16938		24.7852	3.16938		24.7852	3.18667
24.804	3.16256		24.804	3.13862		24.804	3.13862		24.804	3.16584
24.8228	3.16554		24.8228	3.19089		24.8228	3.19089		24.8228	3.20222
24.8416	3.18526		24.8416	3.17056		24.8416	3.17056		24.8416	3.20303
24.8604	3.15866		24.8604	3.14675		24.8604	3.14675		24.8604	3.20112
24.8792	3.1427		24.8792	3.14768		24.8792	3.14768		24.8792	3.20952
24.898	3.17289		24.898	3.15927		24.898	3.15927		24.898	3.19424
24.9168	3.13735		24.9168	3.18724		24.9168	3.18724		24.9168	3.18977
24.9356	3.16167		24.9356	3.15957		24.9356	3.15957		24.9356	3.18127
24.9544	3.15625		24.9544	3.19173		24.9544	3.19173		24.9544	3.19535
24.9732	3.15534		24.9732	3.16938		24.9732	3.16938		24.9732	3.18384
24.992	3.1529		24.992	3.15957		24.992	3.15957		24.992	3.1784
25.0108	3.16997		25.0108	3.18469		25.0108	3.18469		25.0108	3.19117
25.0296	3.14644		25.0296	3.15351		25.0296	3.15351		25.0296	3.20602
25.0484	3.16673		25.0484	3.16406		25.0484	3.16406		25.0484	3.19479
25.0672	3.15927		25.0672	3.16997		25.0672	3.16997		25.0672	3.18241
25.086	3.15625		25.086	3.18127		25.086	3.18127		25.086	3.17754
25.1048	3.1383		25.1048	3.17173		25.1048	3.17173		25.1048	3.20167
25.1236	3.15534		25.1236	3.19424		25.1236	3.19424		25.1236	3.20112
25.1424	3.17898		25.1424	3.17926		25.1424	3.17926		25.1424	3.18412
25.1612	3.13481		25.1612	3.19479		25.1612	3.19479		25.1612	3.17493
25.18	3.13956		25.18	3.2014		25.18	3.2014		25.18	3.18013
25.1988	3.15442		25.1988	3.19229		25.1988	3.19229		25.1988	3.19535
25.2176	3.14644		25.2176	3.19783		25.2176	3.19783		25.2176	3.18583
25.2364	3.15715		25.2364	3.18837		25.2364	3.18837		25.2364	3.18696
25.2552	3.1364		25.2552	3.19089		25.2552	3.19089		25.2552	3.19783
25.274	3.15927		25.274	3.20167		25.274	3.20167		25.274	3.21059
25.2928	3.14953		25.2928	3.19229		25.2928	3.19229		25.2928	3.19285
25.3116	3.16554		25.3116	3.21219		25.3116	3.21219		25.3116	3.19948
25.3304	3.16346		25.3304	3.22272		25.3304	3.22272		25.3304	3.17231
25.3492	3.17143		25.3492	3.21669		25.3492	3.21669		25.3492	3.18949
25.368	3.16554		25.368	3.22505		25.368	3.22505		25.368	3.19673
25.3868	3.15045		25.3868	3.20602		25.3868	3.20602		25.3868	3.18469
25.4056	3.16137		25.4056	3.24279		25.4056	3.24279		25.4056	3.16909
25.4244	3.14891		25.4244	3.24204		25.4244	3.24204		25.4244	3.2014
25.4432	3.18184		25.4432	3.26031		25.4432	3.26031		25.4432	3.19535
25.462	3.16465		25.462	3.25864		25.462	3.25864		25.462	3.18977
25.4808	3.18298		25.4808	3.27045		25.4808	3.27045		25.4808	3.20303
25.4996	3.17026		25.4996	3.2824		25.4996	3.2824		25.4996	3.20249
25.5184	3.18808		25.5184	3.28533		25.5184	3.28533		25.5184	3.19811
25.5372	3.20629		25.5372	3.30384		25.5372	3.30384		25.5372	3.19173
25.556	3.1878		25.556	3.31281		25.556	3.31281		25.556	3.18696
25.5748	3.19645		25.5748	3.31681		25.5748	3.31681		25.5748	3.18696
25.5936	3.2003		25.5936	3.3216		25.5936	3.3216		25.5936	3.19117
25.6124	3.20575		25.6124	3.34301		25.6124	3.34301		25.6124	3.20085
25.6312	3.17782		25.6312	3.32818		25.6312	3.32818		25.6312	3.20656
25.65	3.18611		25.65	3.35044		25.65	3.35044		25.65	3.19229
25.6688	3.17522		25.6688	3.36511		25.6688	3.36511		25.6688	3.20817
25.6876	3.20737		25.6876	3.37144		25.6876	3.37144		25.6876	3.19728
25.7064	3.19783		25.7064	3.36192		25.7064	3.36192		25.7064	3.20548
25.7252	3.1758		25.7252	3.38578		25.7252	3.38578		25.7252	3.18469
25.744	3.20358		25.744	3.38184		25.744	3.38184		25.744	3.19033
25.7628	3.19893		25.7628	3.39041		25.7628	3.39041		25.7628	3.19089
25.7816	3.19257		25.7816	3.39533		25.7816	3.39533		25.7816	3.21085
25.8004	3.18724		25.8004	3.41095		25.8004	3.41095		25.8004	3.18298
25.8192	3.20978		25.8192	3.41363		25.8192	3.41363		25.8192	3.21325
25.838	3.20548		25.838	3.41581		25.838	3.41581		25.838	3.20358
25.8568	3.20493		25.8568	3.43537		25.8568	3.43537		25.8568	3.21405
25.8756	3.18977		25.8756	3.43743		25.8756	3.43743		25.8756	3.19479
25.8944	3.19535		25.8944	3.44201		25.8944	3.44201		25.8944	3.21352
25.9132	3.20276		25.9132	3.47986		25.9132	3.47986		25.9132	3.19618
25.932	3.19976		25.932	3.48883		25.932	3.48883		25.932	3.19948
25.9508	3.20898		25.9508	3.50188		25.9508	3.50188		25.9508	3.19033
25.9696	3.20276		25.9696	3.52763		25.9696	3.52763		25.9696	3.20222
25.9884	3.20898		25.9884	3.54469		25.9884	3.54469		25.9884	3.2052
26.0072	3.2284		26.0072	3.57264		26.0072	3.57264		26.0072	3.21325
26.026	3.22479		26.026	3.59671		26.026	3.59671		26.026	3.20737
26.0448	3.22994		26.0448	3.62014		26.0448	3.62014		26.0448	3.21005
26.0636	3.24055		26.0636	3.66285		26.0636	3.66285		26.0636	3.22324
26.0824	3.23502		26.0824	3.69618		26.0824	3.69618		26.0824	3.19756
26.1012	3.24846		26.1012	3.73094		26.1012	3.73094		26.1012	3.20249
26.12	3.23502		26.12	3.79741		26.12	3.79741		26.12	3.23629
26.1388	3.24748		26.1388	3.85685		26.1388	3.85685		26.1388	3.22376
26.1576	3.27439		26.1576	3.91855		26.1576	3.91855		26.1576	3.22608
26.1764	3.276		26.1764	3.9805		26.1764	3.9805		26.1764	3.23401
26.1952	3.28533		26.1952	4.05484		26.1952	4.3895		26.1952	3.22712
26.214	3.29491		26.214	4.13213		26.214	4.44595		26.214	3.23426
26.2328	3.30081		26.2328	4.20989		26.2328	4.49683		26.2328	3.23274
26.2516	3.35813		26.2516	4.29019		26.2516	4.54696		26.2516	3.2615
26.2704	3.34143		26.2704	4.36284		26.2704	4.60454		26.2704	3.26221
26.2892	3.38739		26.2892	4.43745		26.2892	4.66196		26.2892	3.256
26.308	3.40705		26.308	4.4993		26.308	4.71822		26.308	3.26576
26.3268	3.46805		26.3268	4.55482		26.3268	4.78137		26.3268	3.28443
26.3456	3.50596		26.3456	4.60395		26.3456	4.84218		26.3456	3.29798
26.3644	3.57749		26.3644	4.64411		26.3644	4.90282		26.3644	3.33826
26.3832	3.65031		26.3832	4.68966		26.3832	4.96829		26.3832	3.37144
26.402	3.73464		26.402	4.72487		26.402	5.03387		26.402	3.40415
26.4208	3.85691		26.4208	4.75883		26.4208	5.10199		26.4208	3.4729
26.4396	3.98655		26.4396	4.78352		26.4396	5.1643		26.4396	3.57008
26.4584	4.10106		26.4584	4.7968		26.4584	5.21082		26.4584	3.6696
26.4772	4.20019		26.4772	4.79629		26.4772	5.2254		26.4772	3.77129
26.496	4.25157		26.496	4.77717		26.496	5.19085		26.496	3.88076
26.5148	4.23892		26.5148	4.73572		26.5148	5.11874		26.5148	3.9045
26.5336	4.16518		26.5336	4.65955		26.5336	5.03682		26.5336	3.86267
26.5524	4.10391		26.5524	4.56992		26.5524	4.94584		26.5524	3.80502
26.5712	4.03778		26.5712	4.46333		26.5712	4.82416		26.5712	3.73902
26.59	3.9345		26.59	4.35029		26.59	4.66165		26.59	3.69144
26.6088	3.7905		26.6088	4.21903		26.6088	4.51049		26.6088	3.58013
26.6276	3.65504		26.6276	4.08322		26.6276	4.38243		26.6276	3.463
26.6464	3.55352		26.6464	3.96042		26.6464	4.27254		26.6464	3.38863
26.6652	3.47727		26.6652	3.8654		26.6652	4.17852		26.6652	3.31848
26.684	3.41514		26.684	3.78711		26.684	4.11224		26.684	3.29973
26.7028	3.38453		26.7028	3.73687		26.7028	4.05208		26.7028	3.27485
26.7216	3.35545		26.7216	3.67605		26.7216	3.98583		26.7216	3.25575
26.7404	3.34183		26.7404	3.63709		26.7404	3.93399		26.7404	3.27462
26.7592	3.31597		26.7592	3.58625		26.7592	3.89398		26.7592	3.24304
26.778	3.28511		26.778	3.55413		26.778	3.84485		26.778	3.24625
26.7968	3.27761		26.7968	3.52257		26.7968	3.79989		26.7968	3.23805
26.8156	3.26364		26.8156	3.48044		26.8156	3.77181		26.8156	3.21192
26.8344	3.24502		26.8344	3.44793		26.8344	3.72304		26.8344	3.23325
26.8532	3.24625		26.8532	3.42472		26.8532	3.68851		26.8532	3.20575
26.872	3.2418		26.872	3.40398		26.872	3.65079		26.872	3.21005
26.8908	3.20683		26.8908	3.40943		26.8908	3.63508		26.8908	3.20763
26.9096	3.21748		26.9096	3.3681		26.9096	3.3681		26.9096	3.22453
26.9284	3.20466		26.9284	3.36021		26.9284	3.36021		26.9284	3.18498
26.9472	3.1934		26.9472	3.33284		26.9472	3.33284		26.9472	3.20249
26.966	3.2188		26.966	3.31387		26.966	3.31387		26.966	3.20085
26.9848	3.19424		26.9848	3.31806		26.9848	3.31806		26.9848	3.18526
27.0036	3.18865		27.0036	3.29951		27.0036	3.29951		27.0036	3.21378
27.0224	3.19811		27.0224	3.29092		27.0224	3.29092		27.0224	3.20085
27.0412	3.17782		27.0412	3.29667		27.0412	3.29667		27.0412	3.2079
27.06	3.16554		27.06	3.28601		27.06	3.28601		27.06	3.22686
27.0788	3.16524		27.0788	3.256		27.0788	3.256		27.0788	3.20439
27.0976	3.17754		27.0976	3.2408		27.0976	3.2408		27.0976	3.20844
27.1164	3.18013		27.1164	3.266		27.1164	3.266		27.1164	3.21722
27.1352	3.17638		27.1352	3.26998		27.1352	3.26998		27.1352	3.20952
27.154	3.17926		27.154	3.22401		27.154	3.22401		27.154	3.21005
27.1728	3.14891		27.1728	3.24748		27.1728	3.24748		27.1728	3.20871
27.1916	3.15927		27.1916	3.24797		27.1916	3.24797		27.1916	3.19756
27.2104	3.16256		27.2104	3.22427		27.2104	3.22427		27.2104	3.18583
27.2292	3.15473		27.2292	3.22943		27.2292	3.22943		27.2292	3.197
27.248	3.15534		27.248	3.23452		27.248	3.23452		27.248	3.19893
27.2668	3.12775		27.2668	3.21748		27.2668	3.21748		27.2668	3.19061
27.2856	3.16406		27.2856	3.20112		27.2856	3.20112		27.2856	3.19396
27.3044	3.15625		27.3044	3.20112		27.3044	3.20112		27.3044	3.18977
27.3232	3.16227		27.3232	3.19948		27.3232	3.19948		27.3232	3.21617
27.342	3.18949		27.342	3.21059		27.342	3.21059		27.342	3.2033
27.3608	3.18583		27.3608	3.19451		27.3608	3.19451		27.3608	3.18837
27.3796	3.15259		27.3796	3.19976		27.3796	3.19976		27.3796	3.19089
27.3984	3.17435		27.3984	3.18583		27.3984	3.18583		27.3984	3.19089
27.4172	3.1685		27.4172	3.19976		27.4172	3.19976		27.4172	3.18696
27.436	3.16107		27.436	3.18583		27.436	3.18583		27.436	3.19562
27.4548	3.16997		27.4548	3.18327		27.4548	3.18327		27.4548	3.20737
27.4736	3.17638		27.4736	3.19396		27.4736	3.19396		27.4736	3.20222
27.4924	3.15866		27.4924	3.16017		27.4924	3.16017		27.4924	3.21112
27.5112	3.15412		27.5112	3.16761		27.5112	3.16761		27.5112	3.19089
27.53	3.15927		27.53	3.16613		27.53	3.16613		27.53	3.197
27.5488	3.17522		27.5488	3.16938		27.5488	3.16938		27.5488	3.19312
27.5676	3.14613		27.5676	3.16346		27.5676	3.16346		27.5676	3.20085
27.5864	3.1486		27.5864	3.16137		27.5864	3.16137		27.5864	3.19562
27.6052	3.15106		27.6052	3.1685		27.6052	3.1685		27.6052	3.19285
27.624	3.14737		27.624	3.17811		27.624	3.17811		27.624	3.19893
27.6428	3.12613		27.6428	3.16967		27.6428	3.16967		27.6428	3.19866
27.6616	3.15897		27.6616	3.15897		27.6616	3.15897		27.6616	3.21511
27.6804	3.16465		27.6804	3.16613		27.6804	3.16613		27.6804	3.19838
27.6992	3.16286		27.6992	3.14301		27.6992	3.14301		27.6992	3.18865
27.718	3.1452		27.718	3.13735		27.718	3.13735		27.718	3.20978
27.7368	3.14208		27.7368	3.14706		27.7368	3.14706		27.7368	3.19033
27.7556	3.17114		27.7556	3.13577		27.7556	3.13577		27.7556	3.19645
27.7744	3.15503		27.7744	3.14301		27.7744	3.14301		27.7744	3.18696
27.7932	3.14675		27.7932	3.16167		27.7932	3.16167		27.7932	3.2266
27.812	3.15927		27.812	3.14301		27.812	3.14301		27.812	3.21299
27.8308	3.16197		27.8308	3.13893		27.8308	3.13893		27.8308	3.19424
27.8496	3.14891		27.8496	3.13799		27.8496	3.13799		27.8496	3.18837
27.8684	3.1427		27.8684	3.14551		27.8684	3.14551		27.8684	3.21669
27.8872	3.15442		27.8872	3.14551		27.8872	3.14551		27.8872	3.18013
27.906	3.14426		27.906	3.12516		27.906	3.12516		27.906	3.18554
27.9248	3.15564		27.9248	3.16938		27.9248	3.16938		27.9248	3.20222
27.9436	3.15564		27.9436	3.13956		27.9436	3.13956		27.9436	3.19479
27.9624	3.15806		27.9624	3.1532		27.9624	3.1532		27.9624	3.20656
27.9812	3.15198		27.9812	3.10857		27.9812	3.10857		27.9812	3.18752
28	3.15076		28	3.14613		28	3.14613		28	3.2071
28.0188	3.16316		28.0188	3.14737		28.0188	3.14737		28.0188	3.1726
28.0376	3.15927		28.0376	3.16107		28.0376	3.16107		28.0376	3.18639
28.0564	3.14922		28.0564	3.15412		28.0564	3.15412		28.0564	3.18554
28.0752	3.15564		28.0752	3.15564		28.0752	3.15564		28.0752	3.19424
28.094	3.17869		28.094	3.15168		28.094	3.15168		28.094	3.19396
28.1128	3.1529		28.1128	3.15957		28.1128	3.15957		28.1128	3.20925
28.1316	3.16077		28.1316	3.17926		28.1316	3.17926		28.1316	3.19229
28.1504	3.1532		28.1504	3.15685		28.1504	3.15685		28.1504	3.22686
28.1692	3.17609		28.1692	3.15534		28.1692	3.15534		28.1692	3.20683
28.188	3.15746		28.188	3.15045		28.188	3.15045		28.188	3.16997
28.2068	3.15594		28.2068	3.14019		28.2068	3.14019		28.2068	3.19061
28.2256	3.17493		28.2256	3.12024		28.2256	3.12024		28.2256	3.19948
28.2444	3.1452		28.2444	3.15168		28.2444	3.15168		28.2444	3.197
28.2632	3.15836		28.2632	3.12937		28.2632	3.12937		28.2632	3.18412
28.282	3.13735		28.282	3.12646		28.282	3.12646		28.282	3.18441
28.3008	3.13799		28.3008	3.13418		28.3008	3.13418		28.3008	3.19976
28.3196	3.14675		28.3196	3.13545		28.3196	3.13545		28.3196	3.19838
28.3384	3.12483		28.3384	3.14551		28.3384	3.14551		28.3384	3.20358
28.3572	3.15957		28.3572	3.13767		28.3572	3.13767		28.3572	3.2014
28.376	3.15014		28.376	3.14644		28.376	3.14644		28.376	3.19948
28.3948	3.13386		28.3948	3.16107		28.3948	3.16107		28.3948	3.20602
28.4136	3.15534		28.4136	3.13098		28.4136	3.13098		28.4136	3.20385
28.4324	3.15045		28.4324	3.15351		28.4324	3.15351		28.4324	3.21484
28.4512	3.13925		28.4512	3.15351		28.4512	3.15351		28.4512	3.21219
28.47	3.1486		28.47	3.16137		28.47	3.16137		28.47	3.18893
28.4888	3.13956		28.4888	3.15897		28.4888	3.15897		28.4888	3.18921
28.5076	3.16967		28.5076	3.17522		28.5076	3.17522		28.5076	3.21059
28.5264	3.15746		28.5264	3.1383		28.5264	3.1383		28.5264	3.2033
28.5452	3.16879		28.5452	3.1784		28.5452	3.1784		28.5452	3.18526
28.564	3.16732		28.564	3.16465		28.564	3.16465		28.564	3.20952
28.5828	3.14239		28.5828	3.14613		28.5828	3.14613		28.5828	3.20358
28.6016	3.17782		28.6016	3.1345		28.6016	3.1345		28.6016	3.17984
28.6204	3.16732		28.6204	3.1116		28.6204	3.1116		28.6204	3.18667
28.6392	3.14489		28.6392	3.1089		28.6392	3.1089		28.6392	3.20358
28.658	3.16107		28.658	3.10278		28.658	3.10278		28.658	3.20222
28.6768	3.14333		28.6768	3.11394		28.6768	3.11394		28.6768	3.2079
28.6956	3.14019		28.6956	3.09096		28.6956	3.09096		28.6956	3.19424
28.7144	3.14301		28.7144	3.086		28.7144	3.086		28.7144	3.20548
28.7332	3.1452		28.7332	3.09377		28.7332	3.09377		28.7332	3.19976
28.752	3.14768		28.752	3.10072		28.752	3.10072		28.752	3.19201
28.7708	3.15412		28.7708	3.06108		28.7708	3.06108		28.7708	3.19229
28.7896	3.1364		28.7896	3.07846		28.7896	3.07846		28.7896	3.19838
28.8084	3.15685		28.8084	3.08565		28.8084	3.08565		28.8084	3.197
28.8272	3.15412		28.8272	3.09272		28.8272	3.09272		28.8272	3.19535
28.846	3.15351		28.846	3.06744		28.846	3.06744		28.846	3.19618
28.8648	3.15987		28.8648	3.10687		28.8648	3.10687		28.8648	3.19728
28.8836	3.1486		28.8836	3.0693		28.8836	3.0693		28.8836	3.2014
28.9024	3.14239		28.9024	3.06558		28.9024	3.06558		28.9024	3.19005
28.9212	3.15106		28.9212	3.09167		28.9212	3.09167		28.9212	3.19229
28.94	3.13194		28.94	3.08991		28.94	3.08991		28.94	3.2003
28.9588	3.13988		28.9588	3.06145		28.9588	3.09132		28.9588	3.20058
28.9776	3.11361		28.9776	3.07518		28.9776	3.07004		28.9776	3.21032
28.9964	3.14145		28.9964	3.08386		28.9964	3.06856		28.9964	3.18241
29.0152	3.13609		29.0152	3.07151		29.0152	3.10312		29.0152	3.21537
29.034	3.13513		29.034	3.06595		29.034	3.05805		29.034	3.20303
29.0528	3.15106		29.0528	3.0693		29.0528	3.07628		29.0528	3.18639
29.0716	3.13767		29.0716	3.04689		29.0716	3.07918		29.0716	3.20844
29.0904	3.13988		29.0904	3.08135		29.0904	3.09272		29.0904	3.20194
29.1092	3.13956		29.1092	3.06145		29.1092	3.05843		29.1092	3.21484
29.128	3.14829		29.128	3.09026		29.128	3.07628		29.128	3.21272
29.1468	3.13799		29.1468	3.06707		29.1468	3.07078		29.1468	3.20466
29.1656	3.14891		29.1656	3.07591		29.1656	3.07004		29.1656	3.21405
29.1844	3.14582		29.1844	3.0607		29.1844	3.0835		29.1844	3.19061
29.2032	3.12937		29.2032	3.03342		29.2032	3.08135		29.2032	3.20358
29.222	3.11361		29.222	3.05269		29.222	3.06221		29.222	3.20898
29.2408	3.13799		29.2408	3.04571		29.2408	3.0799		29.2408	3.21112
29.2596	3.13481		29.2596	3.041		29.2596	3.08207		29.2596	3.20439
29.2784	3.14582		29.2784	3.07188		29.2784	3.0693		29.2784	3.17638
29.2972	3.13354		29.2972	3.06446		29.2972	3.05881		29.2972	3.20358
29.316	3.14051		29.316	3.07151		29.316	3.04922		29.316	3.18127
29.3348	3.15897		29.3348	3.05077		29.3348	3.08565		29.3348	3.20763
29.3536	3.1271		29.3536	3.041		29.3536	3.07408		29.3536	3.20817
29.3724	3.1232		29.3724	3.03019		29.3724	3.06446		29.3724	3.2033
29.3912	3.15259		29.3912	3.04021		29.3912	3.15503		29.3912	3.18837
29.41	3.14675		29.41	3.05956		29.41	3.14675		29.41	3.20112
29.4288	3.15198		29.4288	3.055		29.4288	3.15927		29.4288	3.1878
29.4476	3.14829		29.4476	3.06371		29.4476	3.16197		29.4476	3.19756
29.4664	3.11594		29.4664	3.03222		29.4664	3.14891		29.4664	3.197
29.4852	3.11727		29.4852	3.03423		29.4852	3.1427		29.4852	3.19921
29.504	3.14613		29.504	3.06183		29.504	3.15442		29.504	3.20222
29.5228	3.14457		29.5228	3.03181		29.5228	3.14426		29.5228	3.22037
29.5416	3.15594		29.5416	3.0465		29.5416	3.08814		29.5416	3.1959
29.5604	3.14426		29.5604	3.04415		29.5604	3.10958		29.5604	3.19312
29.5792	3.1383		29.5792	3.05538		29.5792	3.08422		29.5792	3.18298
29.598	3.13098		29.598	3.00903		29.598	3.09202		29.598	3.21801
29.6168	3.10823		29.6168	3.04021		29.6168	3.11093		29.6168	3.18526
29.6356	3.13925		29.6356	3.00689		29.6356	3.09899		29.6356	3.18441
29.6544	3.16346		29.6544	3.02612		29.6544	3.09096		29.6544	3.18977
29.6732	3.14489		29.6732	3.0306		29.6732	3.10687		29.6732	3.18412
29.692	3.16316		29.692	3.02735		29.692	3.08743		29.692	3.18213
29.7108	3.13066		29.7108	3.0306		29.7108	3.08814		29.7108	3.19479
29.7296	3.15045		29.7296	3.03981		29.7296	3.08849		29.7296	3.17289
29.7484	3.15351		29.7484	3.05652		29.7484	3.09864		29.7484	3.17869
29.7672	3.14675		29.7672	3.04376		29.7672	3.09272		29.7672	3.18127
29.786	3.15897		29.786	3.03543		29.786	3.09412		29.786	3.18667
29.8048	3.16107		29.8048	3.0306		29.8048	3.08636		29.8048	3.19257
29.8236	3.15655		29.8236	3.04179		29.8236	3.08991		29.8236	3.1878
29.8424	3.15351		29.8424	3.02284		29.8424	3.07408		29.8424	3.19145
29.8612	3.11926		29.8612	3.05767		29.8612	3.05077		29.8612	3.18865
29.88	3.13001		29.88	3.041		29.88	3.06333		29.88	3.1807
29.8988	3.13672		29.8988	3.01953		29.8988	3.09691		29.8988	3.2014
29.9176	3.1452		29.9176	3.02078		29.9176	3.08636		29.9176	3.18526
29.9364	3.13767		29.9364	3.02119		29.9364	3.09167		29.9364	3.1878
29.9552	3.12385		29.9552	3.01828		29.9552	3.08135		29.9552	3.16879
29.974	3.14737		29.974	3.03981		29.974	3.09132		29.974	3.18583
29.9928	3.14176		29.9928	3.05077		29.9928	3.07004		29.9928	3.19229
30.0116	3.12385		30.0116	3.01452		30.0116	3.06856		30.0116	3.21005
30.0304	3.15137		30.0304	2.99211		30.0304	3.10312		30.0304	3.18099
30.0492	3.12024		30.0492	3.02653		30.0492	3.05805		30.0492	3.20276
30.068	3.13988		30.068	3.02243		30.068	3.07628		30.068	3.18041
30.0868	3.13354		30.0868	3.03262		30.0868	3.07918		30.0868	3.20303
30.1056	3.1486		30.1056	3.05115		30.1056	3.09272		30.1056	3.19117
30.1244	3.13001		30.1244	3.02979		30.1244	3.05843		30.1244	3.19673
30.1432	3.13672		30.1432	3.04805		30.1432	3.07628		30.1432	3.20167
30.162	3.1176		30.162	3.03623		30.162	3.07078		30.162	3.19866
30.1808	3.13672		30.1808	3.0162		30.1808	3.07004		30.1808	3.19756
30.1996	3.12516		30.1996	3.01912		30.1996	3.0835		30.1996	3.18667
30.2184	3.1364		30.2184	3.03342		30.2184	3.08135		30.2184	3.20817
30.2372	3.1532		30.2372	3.04844		30.2372	3.06221		30.2372	3.20844
30.256	3.14613		30.256	3.04532		30.256	3.0799		30.256	3.18724
30.2748	3.13862		30.2748	3.00518		30.2748	3.08207		30.2748	3.20167
30.2936	3.13545		30.2936	3.00903		30.2936	3.0693		30.2936	3.20817
30.3124	3.14082		30.3124	3.05038		30.3124	3.05881		30.3124	3.22141
30.3312	3.14582		30.3312	3.00817		30.3312	3.04922		30.3312	3.20817
30.35	3.13098		30.35	3.02531		30.35	3.08565		30.35	3.19173
30.3688	3.13988		30.3688	3.01662		30.3688	3.07408		30.3688	3.19618
30.3876	3.13194		30.3876	3.01199		30.3876	3.06446		30.3876	3.2014
30.4064	3.14364		30.4064	3.01536		30.4064	3.05881		30.4064	3.19396
30.4252	3.13988		30.4252	3.00173		30.4252	3.04922		30.4252	3.19507
30.444	3.15806		30.444	3.01452		30.444	3.08565		30.444	3.21219
30.4628	3.15655		30.4628	3.00087		30.4628	3.07408		30.4628	3.20249
30.4816	3.14706		30.4816	3.03141		30.4816	3.06446		30.4816	3.19756
30.5004	3.11025		30.5004	3.02735		30.5004	3.08207		30.5004	3.19756
30.5192	3.12969		30.5192	3.00346		30.5192	3.06633		30.5192	3.21325
30.538	3.13577		30.538	3.01953		30.538	3.06483		30.538	3.18837
30.5568	3.13033		30.5568	3.01326		30.5568	3.02776		30.5568	3.21748
30.5756	3.13354		30.5756	3.0103		30.5756	3.03583		30.5756	3.18837
30.5944	3.1245		30.5944	3.0187		30.5944	3.06032		30.5944	3.19089
30.6132	3.13001		30.6132	3.04532		30.6132	3.06446		30.6132	3.20303
30.632	3.12156		30.632	3.01115		30.632	3.04454		30.632	3.21192
30.6508	3.15715		30.6508	3.00043		30.6508	3.06521		30.6508	3.21192
30.6696	3.12613		30.6696	3.02078		30.6696	3.06221		30.6696	3.197
30.6884	3.12937		30.6884	2.99782		30.6884	3.05269		30.6884	3.17984
30.7072	3.12872		30.7072	3.00903		30.7072	3.04376		30.7072	3.18724
30.726	3.15685		30.726	3.00346		30.726	3.06371		30.726	3.19893
30.7448	3.14333		30.7448	3.00988		30.7448	3.06108		30.7448	3.19976
30.7636	3.13799		30.7636	3.01157		30.7636	3.03463		30.7636	3.19424
30.7824	3.12581		30.7824	3.02735		30.7824	3.04805		30.7824	3.19089
30.8012	3.14582		30.8012	3.01995		30.8012	3.05231		30.8012	3.22141
30.82	3.14706		30.82	3.00087		30.82	3.05038		30.82	3.19089
30.8388	3.1186		30.8388	2.99739		30.8388	3.06145		30.8388	3.20548
30.8576	3.14082		30.8576	3.00817		30.8576	3.04844		30.8576	3.20656
30.8764	3.13704		30.8764	3.00475		30.8764	3.02202		30.8764	3.20249
30.8952	3.1364		30.8952	3.00346		30.8952	3.04689		30.8952	3.19173
30.914	3.15412		30.914	3.0187		30.914	3.055		30.914	3.21085
30.9328	3.15076		30.9328	3.02979		30.9328	3.02284		30.9328	3.20194
30.9516	3.14829		30.9516	3.08743		30.9516	3.03503		30.9516	3.19811
30.9704	3.14768		30.9704	3.07298		30.9704	3.05805		30.9704	3.197
30.9892	3.13194		30.9892	3.05614		30.9892	3.04336		30.9892	3.21537
31.008	3.13162		31.008	3.06032		31.008	3.02938		31.008	3.20085
31.0268	3.14768		31.0268	3.05956		31.0268	3.03703		31.0268	3.20737
31.0456	3.1529		31.0456	3.05385		31.0456	3.07628		31.0456	3.2159
31.0644	3.11959		31.0644	3.0249		31.0644	3.02366		31.0644	3.21139
31.0832	3.14489		31.0832	3.01912		31.0832	3.02202		31.0832	3.20925
31.102	3.14922		31.102	3.01072		31.102	3.02078		31.102	3.21352
31.1208	3.12775		31.1208	3.03862		31.1208	3.02735		31.1208	3.21139
31.1396	3.10619		31.1396	3.0086		31.1396	3.041		31.1396	3.21617
31.1584	3.13066		31.1584	3.02572		31.1584	3.01072		31.1584	3.21378
31.1772	3.13066		31.1772	3.04179		31.1772	3.05346		31.1772	3.20493
31.196	3.13767		31.196	3.05423		31.196	3.00945		31.196	3.23198
31.2148	3.10958		31.2148	3.0103		31.2148	3.04139		31.2148	3.21511
31.2336	3.13862		31.2336	3.00087		31.2336	3.04805		31.2336	3.20058
31.2524	3.13386		31.2524	3.02653		31.2524	3.05461		31.2524	3.22968
31.2712	3.13672		31.2712	3.01995		31.2712	3.03902		31.2712	3.23679
31.29	3.11826		31.29	3.01115		31.29	3.03383		31.29	3.22531
31.3088	3.11093		31.3088	3.031		31.3088	3.0406		31.3088	3.21431
31.3276	3.13258		31.3276	3.01662		31.3276	3.06108		31.3276	3.21537
31.3464	3.13862		31.3464	2.99913		31.3464	3.04883		31.3464	3.20898
31.3652	3.13033		31.3652	3.0013		31.3652	3.06371		31.3652	3.19368
31.384	3.13956		31.384	3.02572		31.384	3.05385		31.384	3.22115
31.4028	3.1329		31.4028	3		31.4028	3.06595		31.4028	3.20085
31.4216	3.15076		31.4216	2.97543		31.4216	3.09552		31.4216	3.20194
31.4404	3.12548		31.4404	2.99432		31.4404	3.08422		31.4404	3.20303
31.4592	3.15198		31.4592	3.00475		31.4592	3.04922		31.4592	3.20871
31.478	3.1383		31.478	2.99826		31.478	3.08672		31.478	3.17926
31.4968	3.13956		31.4968	2.9987		31.4968	3.07078		31.4968	3.19033
31.5156	3.11826		31.5156	2.99255		31.5156	3.08493		31.5156	3.2003
31.5344	3.15836		31.5344	2.98856		31.5344	3.03703		31.5344	3.18127
31.5532	3.16879		31.5532	2.96332		31.5532	3.04454		31.5532	3.18583
31.572	3.12743		31.572	2.95134		31.572	3.05154		31.572	3.19089
31.5908	3.1486		31.5908	2.99739		31.5908	3.02036		31.5908	3.17667
31.6096	3.12156		31.6096	2.98		31.6096	3.02407		31.6096	3.17782
31.6284	3.14799		31.6284	2.99034		31.6284	3.02449		31.6284	3.17696
31.6472	3.1232		31.6472	3.00647		31.6472	3.0187		31.6472	3.20871
31.666	3.13418		31.666	2.97128		31.666	2.98588		31.666	3.19728
31.6848	3.14551		31.6848	2.99564		31.6848	3.01828		31.6848	3.19033
31.7036	3.12775		31.7036	2.98227		31.7036	3.01953		31.7036	3.20575
31.7224	3.1452		31.7224	2.97405		31.7224	3.00087		31.7224	3.19145
31.7412	3.1209		31.7412	2.99167		31.7412	3.01578		31.7412	3.20683
31.76	3.13226		31.76	2.993		31.76	3.02938		31.76	3.19368
31.7788	3.15229		31.7788	2.96988		31.7788	3.02202		31.7788	3.19033
31.7976	3.13609		31.7976	2.97313		31.7976	2.99739		31.7976	3.19368
31.8164	3.12743		31.8164	2.95809		31.8164	3.02366		31.8164	3.19257
31.8352	3.13609		31.8352	2.97818		31.8352	3.00518		31.8352	3.1934
31.854	3.12646		31.854	2.95085		31.854	3.00043		31.854	3.19451
31.8728	3.12385		31.8728	2.98989		31.8728	2.99957		31.8728	3.18127
31.8916	3.12516		31.8916	2.97035		31.8916	2.98137		31.8916	3.19618
31.9104	3.13066		31.9104	2.98318		31.9104	2.98498		31.9104	3.19976
31.9292	3.14082		31.9292	2.96567		31.9292	3.00043		31.9292	3.20898
31.948	3.11727		31.948	2.98677		31.948	3.0103		31.948	3.18526
31.9668	3.13194		31.9668	2.97635		31.9668	2.99826		31.9668	3.19535
31.9856	3.13767		31.9856	2.9952		31.9856	2.99078		31.9856	3.22063
32.0044	3.13418		32.0044	2.99344		32.0044	2.98498		32.0044	3.16584
32.0232	3.13481		32.0232	3.00945		32.0232	2.99607		32.0232	3.18611
32.042	3.1116		32.042	2.99255		32.042	3.02119		32.042	3.18213
32.0608	3.13799		32.0608	2.98677		32.0608	3.01452		32.0608	3.18808
32.0796	3.14922		32.0796	2.97543		32.0796	2.98182		32.0796	3.1807
32.0984	3.15168		32.0984	2.94988		32.0984	2.98632		32.0984	3.19173
32.1172	3.13704		32.1172	2.98363		32.1172	2.97909		32.1172	3.18013
32.136	3.13386		32.136	2.98498		32.136	2.96426		32.136	3.17348
32.1548	3.14301		32.1548	2.97359		32.1548	2.98767		32.1548	3.16435
32.1736	3.11926		32.1736	2.96379		32.1736	3.01452		32.1736	3.18977
32.1924	3.1284		32.1924	2.9722		32.1924	2.99388		32.1924	3.20222
32.2112	3.14768		32.2112	2.96284		32.2112	3.00173		32.2112	3.19424
32.23	3.10483		32.23	2.98498		32.23	3.02531		32.23	3.18526
32.2488	3.14145		32.2488	2.97543		32.2488	3.01787		32.2488	3.19507
32.2676	3.1232		32.2676	2.97727		32.2676	2.993		32.2676	3.19866
32.2864	3.12254		32.2864	2.99432		32.2864	2.99167		32.2864	3.20817
32.3052	3.11959		32.3052	2.95521		32.3052	3		32.3052	3.1878
32.324	3.13767		32.324	2.94201		32.324	2.99695		32.324	3.20898
32.3428	3.13194		32.3428	2.94792		32.3428	3.00303		32.3428	3.19089
32.3616	3.13162		32.3616	2.98182		32.3616	3.00087		32.3616	3.19368
32.3804	3.15259		32.3804	2.9489		32.3804	3.00217		32.3804	3.20112
32.3992	3.11261		32.3992	2.95328		32.3992	3.00043		32.3992	3.18639
32.418	3.11394		32.418	2.95665		32.418	3		32.418	3.19033
32.4368	3.12905		32.4368	2.96426		32.4368	2.97497		32.4368	3.19948
32.4556	3.12775		32.4556	2.95665		32.4556	3.00475		32.4556	3.20656
32.4744	3.11628		32.4744	2.95328		32.4744	3.01242		32.4744	3.18156
32.4932	3.11628		32.4932	2.98543		32.4932	2.97635		32.4932	3.1934
32.512	3.14426		32.512	2.98272		32.512	3.00945		32.512	3.19396
32.5308	3.14364		32.5308	2.96988		32.5308	2.99695		32.5308	3.20249
32.5496	3.10721		32.5496	2.94399		32.5496	3.00346		32.5496	3.19921
32.5684	3.11926		32.5684	2.94101		32.5684	3.02816		32.5684	3.17696
32.5872	3.12905		32.5872	2.96473		32.5872	3.00689		32.5872	3.18156
32.606	3.13988		32.606	2.94151		32.606	3.03342		32.606	3.18583
32.6248	3.12483		32.6248	2.96047		32.6248	3.02572		32.6248	3.17173
32.6436	3.13704		32.6436	2.96988		32.6436	3.031		32.6436	3.18355
32.6624	3.1284		32.6624	2.943		32.6624	3.0465		32.6624	3.1878
32.6812	3.14208		32.6812	2.94349		32.6812	3.01199		32.6812	3.19145
32.7	3.12385		32.7	2.98		32.7	3.04179		32.7	3.19756
32.7188	3.15045		32.7188	2.96237		32.7188	3.03782		32.7188	3.17464
32.7376	3.13481		32.7376	2.94792		32.7376	3.03342		32.7376	3.17869
32.7564	3.1345		32.7564	2.96237		32.7564	2.99739		32.7564	3.17609
32.7752	3.12123		32.7752	2.92737		32.7752	3.03141		32.7752	3.18611
32.794	3.13735		32.794	2.96614		32.794	3.01242		32.794	3.19257
32.8128	3.11394		32.8128	2.98811		32.8128	3.02531		32.8128	3.17551
32.8316	3.13354		32.8316	2.96237		32.8316	3.00689		32.8316	3.20222
32.8504	3.1284		32.8504	2.96379		32.8504	3.01494		32.8504	3.17085
32.8692	3.13226		32.8692	2.97589		32.8692	2.99388		32.8692	3.20276
32.888	3.12678		32.888	2.95424		32.888	2.98		32.888	3.19728
32.9068	3.12775		32.9068	2.94101		32.9068	2.98363		32.9068	3.19756
32.9256	3.12024		32.9256	2.95328		32.9256	2.97313		32.9256	3.19089
32.9444	3.10037		32.9444	2.95856		32.9444	2.97174		32.9444	3.18667
32.9632	3.13672		32.9632	2.95713		32.9632	2.95182		32.9632	3.17926
32.982	3.14829		32.982	2.96942		32.982	2.97451		32.982	3.17926
33.0008	3.14333		33.0008	2.98		33.0008	2.99034		33.0008	3.18412
33.0196	3.11327		33.0196	2.94448		33.0196	2.94498		33.0196	3.19061
33.0384	3.15045		33.0384	2.93399		33.0384	2.99078		33.0384	3.19061
33.0572	3.13862		33.0572	2.94596		33.0572	2.95904		33.0572	3.19976
33.076	3.13481		33.076	2.93852		33.076	2.96802		33.076	3.18355
33.0948	3.15045		33.0948	2.92634		33.0948	2.95182		33.0948	3.19229
33.1136	3.14613		33.1136	2.98272		33.1136	2.96848		33.1136	3.18412
33.1324	3.13545		33.1324	2.94939		33.1324	2.97589		33.1324	3.19507
33.1512	3.14551		33.1512	2.94939		33.1512	2.98408		33.1512	3.19117
33.17	3.10585		33.17	2.95085		33.17	2.97174		33.17	3.17406
33.1888	3.12613		33.1888	2.96614		33.1888	2.95182		33.1888	3.18639
33.2076	3.14145		33.2076	2.95424		33.2076	2.96473		33.2076	3.19728
33.2264	3.13098		33.2264	2.94448		33.2264	2.98856		33.2264	3.18837
33.2452	3.14019		33.2452	2.94841		33.2452	2.95328		33.2452	3.17955
33.264	3.12024		33.264	2.92993		33.264	2.92942		33.264	3.18469
33.2828	3.1427		33.2828	2.9489		33.2828	2.96988		33.2828	3.18241
33.3016	3.12969		33.3016	2.95134		33.3016	2.9722		33.3016	3.17638
33.3204	3.13925		33.3204	2.97035		33.3204	2.95376		33.3204	3.20222
33.3392	3.12969		33.3392	2.94645		33.3392	2.97405		33.3392	3.19976
33.358	3.13386		33.358	2.92583		33.358	2.95279		33.358	3.19838
33.3768	3.13577		33.3768	2.95809		33.3768	2.97405		33.3768	3.17522
33.3956	3.1232		33.3956	2.96047		33.3956	2.97405		33.3956	3.19479
33.4144	3.12808		33.4144	2.94645		33.4144	2.99388		33.4144	3.17898
33.4332	3.15076		33.4332	2.95904		33.4332	2.97035		33.4332	3.18921
33.452	3.14301		33.452	2.95279		33.452	2.98363		33.452	3.19479
33.4708	3.13066		33.4708	2.94201		33.4708	2.99476		33.4708	3.19976
33.4896	3.13322		33.4896	2.91381		33.4896	3.00043		33.4896	3.21458
33.5084	3.13925		33.5084	2.93952		33.5084	2.95472		33.5084	3.20575
33.5272	3.13577		33.5272	2.94101		33.5272	2.96755		33.5272	3.16227
33.546	3.13001		33.546	2.95809		33.546	2.96473		33.546	3.18099
33.5648	3.12969		33.5648	2.9154		33.5648	2.96284		33.5648	3.18526
33.5836	3.14582		33.5836	2.93247		33.5836	2.94498		33.5836	3.18893
33.6024	3.13956		33.6024	2.94498		33.6024	2.95424		33.6024	3.17493
33.6212	3.15045		33.6212	2.94448		33.6212	2.95617		33.6212	3.18241
33.64	3.13925		33.64	2.95856		33.64	2.99211		33.64	3.1959
33.6588	3.11025		33.6588	2.96095		33.6588	2.93601		33.6588	3.19562
33.6776	3.12222		33.6776	2.96614		33.6776	2.96848		33.6776	3.19618
33.6964	3.15137		33.6964	2.91698		33.6964	2.95761		33.6964	3.19005
33.7152	3.13925		33.7152	2.92531		33.7152	2.93247		33.7152	3.19033
33.734	3.11959		33.734	2.95424		33.734	2.95424		33.734	3.17696
33.7528	3.12548		33.7528	2.92993		33.7528	2.97035		33.7528	3.2014
33.7716	3.13609		33.7716	2.94694		33.7716	2.9425		33.7716	3.18949
33.7904	3.14239		33.7904	2.94645		33.7904	2.95472		33.7904	3.1726
33.8092	3.14019		33.8092	2.93952		33.8092	2.92531		33.8092	3.19645
33.828	3.13033		33.828	2.96284		33.828	2.95999		33.828	3.19562
33.8468	3.1284		33.8468	2.93247		33.8468	2.94841		33.8468	3.18724
33.8656	3.14019		33.8656	2.9248		33.8656	2.94939		33.8656	3.19089
33.8844	3.12156		33.8844	2.94645		33.8844	2.94498		33.8844	3.18977
33.9032	3.13577		33.9032	2.93752		33.9032	2.94988		33.9032	3.1685
33.922	3.15045		33.922	2.94349		33.922	2.91487		33.922	3.18041
33.9408	3.15806		33.9408	2.93044		33.9408	2.93702		33.9408	3.17085
33.9596	3.1176		33.9596	2.89982		33.9596	2.93752		33.9596	3.20358
33.9784	3.15045		33.9784	2.93902		33.9784	2.95617		33.9784	3.19033
33.9972	3.11361		33.9972	2.94841		33.9972	2.96661		33.9972	3.18583
34.016	3.1284		34.016	2.94841		34.016	2.92221		34.016	3.19201
34.0348	3.14644		34.0348	2.90417		34.0348	2.9425		34.0348	3.16909
34.0536	3.14737		34.0536	2.92788		34.0536	2.94052		34.0536	3.19976
34.0724	3.12548		34.0724	2.93095		34.0724	2.94151		34.0724	3.18808
34.0912	3.12743		34.0912	2.92686		34.0912	2.96755		34.0912	3.1807
34.11	3.13033		34.11	2.95761		34.11	2.96848		34.11	3.17026
34.1288	3.13354		34.1288	2.92634		34.1288	2.93902		34.1288	3.18554
34.1476	3.13893		34.1476	2.95569		34.1476	2.9489		34.1476	3.20385
34.1664	3.13194		34.1664	2.95231		34.1664	2.95713		34.1664	3.19201
34.1852	3.14644		34.1852	2.9284		34.1852	2.91908		34.1852	3.18583
34.204	3.14489		34.204	2.9284		34.204	2.93952		34.204	3.18498
34.2228	3.13386		34.2228	2.93802		34.2228	2.92942		34.2228	3.19005
34.2416	3.11025		34.2416	2.91751		34.2416	2.92376		34.2416	3.19005
34.2604	3.12678		34.2604	2.94101		34.2604	2.91908		34.2604	3.17869
34.2792	3.13735		34.2792	2.94399		34.2792	2.92942		34.2792	3.17493
34.298	3.12743		34.298	2.943		34.298	2.94002		34.298	3.19673
34.3168	3.15351		34.3168	2.94101		34.3168	2.94151		34.3168	3.18808
34.3356	3.11793		34.3356	2.95424		34.3356	2.9196		34.3356	3.19783
34.3544	3.12548		34.3544	2.94399		34.3544	2.96426		34.3544	3.20058
34.3732	3.15137		34.3732	2.9345		34.3732	2.93399		34.3732	3.19618
34.392	3.1383		34.392	2.94002		34.392	2.95376		34.392	3.17984
34.4108	3.14114		34.4108	2.93247		34.4108	2.92788		34.4108	3.19368
34.4296	3.1271		34.4296	2.92583		34.4296	2.93349		34.4296	3.19728
34.4484	3.13956		34.4484	2.935		34.4484	2.94498		34.4484	3.19005
34.4672	3.13704		34.4672	2.92531		34.4672	2.94002		34.4672	3.1878
34.486	3.12743		34.486	2.90417		34.486	2.95424		34.486	3.18583
34.5048	3.12222		34.5048	2.94498		34.5048	2.9345		34.5048	3.18441
34.5236	3.12516		34.5236	2.93902		34.5236	2.93298		34.5236	3.15987
34.5424	3.13162		34.5424	2.95569		34.5424	2.95521		34.5424	3.17551
34.5612	3.13098		34.5612	2.94694		34.5612	2.9058		34.5612	3.18241
34.58	3.13609		34.58	2.91855		34.58	2.93651		34.58	3.1807
34.5988	3.10992		34.5988	2.94498		34.5988	2.96284		34.5988	3.18752
34.6176	3.13322		34.6176	2.95231		34.6176	2.9425		34.6176	3.17173
34.6364	3.1284		34.6364	2.92942		34.6364	2.94052		34.6364	3.19145
34.6552	3.12222		34.6552	2.94201		34.6552	2.9489		34.6552	3.18865
34.674	3.12548		34.674	2.93651		34.674	2.92891		34.674	3.16997
34.6928	3.12743		34.6928	2.93044		34.6928	2.93601		34.6928	3.17056
34.7116	3.14551		34.7116	2.94694		34.7116	2.93551		34.7116	3.19201
34.7304	3.13672		34.7304	2.91645		34.7304	2.92324		34.7304	3.19089
34.7492	3.13194		34.7492	2.90956		34.7492	2.93601		34.7492	3.18355
34.768	3.12872		34.768	2.935		34.768	2.9489		34.768	3.20003
34.7868	3.13704		34.7868	2.93702		34.7868	2.95569		34.7868	3.17898
34.8056	3.13609		34.8056	2.90795		34.8056	2.96755		34.8056	3.2071
34.8244	3.13956		34.8244	2.91169		34.8244	2.95761		34.8244	3.18241
34.8432	3.14551		34.8432	2.91698		34.8432	2.94645		34.8432	3.18837
34.862	3.13033		34.862	2.92788		34.862	2.95036		34.862	3.20844
34.8808	3.14551		34.8808	2.9425		34.8808	2.95424		34.8808	3.20385
34.8996	3.10992		34.8996	2.94645		34.8996	2.95761		34.8996	3.1959
34.9184	3.13001		34.9184	2.92376		34.9184	2.98677		34.9184	3.18837
34.9372	3.13066		34.9372	2.95134		34.9372	2.97035		34.9372	3.17754
34.956	3.1271		34.956	2.93399		34.956	2.9652		34.956	3.1726
34.9748	3.14891		34.9748	2.943		34.9748	2.98408		34.9748	3.20222
34.9936	3.1186		34.9936	2.91222		34.9936	2.99607		34.9936	3.18554
35.0124	3.15381		35.0124	2.9196		35.0124	2.99476		35.0124	3.18837
35.0312	3.13735		35.0312	2.92531		35.0312	2.98945		35.0312	3.19145
35.05	3.14051		35.05	2.94101		35.05	2.99607		35.05	3.18808
35.0688	3.1345		35.0688	2.91434		35.0688	2.98		35.0688	3.18441
35.0876	3.13799		35.0876	2.90902		35.0876	2.98318		35.0876	3.19728
35.1064	3.14051		35.1064	2.91487		35.1064	2.97035		35.1064	3.19562
35.1252	3.14551		35.1252	2.92993		35.1252	2.97955		35.1252	3.1959
35.144	3.14953		35.144	2.90956		35.144	2.96473		35.144	3.18752
35.1628	3.13066		35.1628	2.92583		35.1628	2.94645		35.1628	3.16909
35.1816	3.1232		35.1816	2.9284		35.1816	2.95569		35.1816	3.16879
35.2004	3.13098		35.2004	2.93702		35.2004	2.92891		35.2004	3.18808
35.2192	3.14114		35.2192	2.92012		35.2192	2.94988		35.2192	3.19145
35.238	3.13893		35.238	2.93197		35.238	2.94743		35.238	3.17926
35.2568	3.13386		35.2568	2.91908		35.2568	2.93752		35.2568	3.17754
35.2756	3.1364		35.2756	2.90849		35.2756	2.92376		35.2756	3.19535
35.2944	3.13418		35.2944	2.92993		35.2944	2.94151		35.2944	3.16938
35.3132	3.13799		35.3132	2.95809		35.3132	2.94002		35.3132	3.19783
35.332	3.14019		35.332	2.91487		35.332	2.95328		35.332	3.17522
35.3508	3.15564		35.3508	2.93095		35.3508	2.93702		35.3508	3.18667
35.3696	3.15014		35.3696	2.91116		35.3696	2.92531		35.3696	3.19312
35.3884	3.1329		35.3884	2.90634		35.3884	2.93399		35.3884	3.17435
35.4072	3.13767		35.4072	2.92065		35.4072	2.92788		35.4072	3.18213
35.426	3.15412		35.426	2.90741		35.426	2.92376		35.426	3.19948
35.4448	3.1383		35.4448	2.91908		35.4448	2.92891		35.4448	3.20358
35.4636	3.11294		35.4636	2.94151		35.4636	2.92117		35.4636	3.20978
35.4824	3.15045		35.4824	2.92993		35.4824	2.92324		35.4824	3.18921
35.5012	3.13001		35.5012	2.92117		35.5012	2.91009		35.5012	3.18808
35.52	3.14644		35.52	2.93902		35.52	2.93095		35.52	3.1959
35.5388	3.13226		35.5388	2.93852		35.5388	2.92273		35.5388	3.20112
35.5576	3.15897		35.5576	2.94201		35.5576	2.94988		35.5576	3.18893
35.5764	3.1329		35.5764	2.95279		35.5764	2.93146		35.5764	3.20385
35.5952	3.15866		35.5952	2.91116		35.5952	2.92686		35.5952	3.20683
35.614	3.1452		35.614	2.92376		35.614	2.91908		35.614	3.19948
35.6328	3.12872		35.6328	2.92686		35.6328	2.92065		35.6328	3.18639
35.6516	3.13066		35.6516	2.89708		35.6516	2.95231		35.6516	3.22324
35.6704	3.13893		35.6704	2.92993		35.6704	2.9345		35.6704	3.18752
35.6892	3.13418		35.6892	2.89763		35.6892	2.93802		35.6892	3.2188
35.708	3.14176		35.708	2.90526		35.708	2.93651		35.708	3.17782
35.7268	3.12254		35.7268	2.90472		35.7268	2.90309		35.7268	3.18583
35.7456	3.1532		35.7456	2.91698		35.7456	2.94498		35.7456	3.19424
35.7644	3.12385		35.7644	2.91009		35.7644	2.92583		35.7644	3.2052
35.7832	3.1383		35.7832	2.91222		35.7832	2.91751		35.7832	3.1878
35.802	3.13322		35.802	2.90902		35.802	2.88762		35.802	3.20276
35.8208	3.14953		35.8208	2.93852		35.8208	2.91222		35.8208	3.21696
35.8396	3.1329		35.8396	2.92737		35.8396	2.92221		35.8396	3.19783
35.8584	3.14301		35.8584	2.93298		35.8584	2.9345		35.8584	3.19921
35.8772	3.14239		35.8772	2.90255		35.8772	2.91434		35.8772	3.2079
35.896	3.14737		35.896	2.90363		35.896	2.93247		35.896	3.21801
35.9148	3.15473		35.9148	2.8739		35.9148	2.93399		35.9148	3.21458
35.9336	3.15106		35.9336	2.91803		35.9336	2.91698		35.9336	3.20167
35.9524	3.13735		35.9524	2.93247		35.9524	2.91593		35.9524	3.21005
35.9712	3.1452		35.9712	2.94349		35.9712	2.94645		35.9712	3.19948
35.99	3.1284		35.99	2.9345		35.99	2.935		35.99	3.2188
36.0088	3.13258		36.0088	2.93551		36.0088	2.94002		36.0088	3.22376
36.0276	3.16495		36.0276	2.91275		36.0276	2.92012		36.0276	3.21272
36.0464	3.11793		36.0464	2.90146		36.0464	2.935		36.0464	3.21139
36.0652	3.14644		36.0652	2.9196		36.0652	2.9284		36.0652	3.22194
36.084	3.12581		36.084	2.9345		36.084	2.92065		36.084	3.22089
36.1028	3.14364		36.1028	2.90849		36.1028	2.92376		36.1028	3.21985
36.1216	3.1364		36.1216	2.8848		36.1216	2.94002		36.1216	3.21245
36.1404	3.14364		36.1404	2.90309		36.1404	2.92428		36.1404	3.23654
36.1592	3.15987		36.1592	2.90417		36.1592	2.95521		36.1592	3.21564
36.178	3.16909		36.178	2.93044		36.178	2.91698		36.178	3.22453
36.1968	3.15381		36.1968	2.90363		36.1968	2.90849		36.1968	3.2307
36.2156	3.14364		36.2156	2.9345		36.2156	2.90795		36.2156	3.22063
36.2344	3.16227		36.2344	2.96379		36.2344	2.94201		36.2344	3.22686
36.2532	3.17984		36.2532	2.93247		36.2532	2.91645		36.2532	3.21511
36.272	3.16524		36.272	2.91645		36.272	2.9196		36.272	3.2492
36.2908	3.16376		36.2908	2.89818		36.2908	2.96473		36.2908	3.22272
36.3096	3.1807		36.3096	2.91698		36.3096	2.92117		36.3096	3.24452
36.3284	3.18583		36.3284	2.93399		36.3284	2.92737		36.3284	3.22376
36.3472	3.1758		36.3472	2.90255		36.3472	2.92221		36.3472	3.25358
36.366	3.19728		36.366	2.90902		36.366	2.92531		36.366	3.25503
36.3848	3.24005		36.3848	2.91803		36.3848	2.91169		36.3848	3.23502
36.4036	3.233		36.4036	2.92428		36.4036	2.91487		36.4036	3.24797
36.4224	3.266		36.4224	2.92531		36.4224	2.93247		36.4224	3.266
36.4412	3.26269		36.4412	2.91275		36.4412	2.90146		36.4412	3.26998
36.46	3.3006		36.46	2.935		36.46	2.89487		36.46	3.256
36.4788	3.32899		36.4788	2.90526		36.4788	2.90687		36.4788	3.26764
36.4976	3.36248		36.4976	2.91222		36.4976	2.89542		36.4976	3.26198
36.5164	3.42521		36.5164	2.90255		36.5164	2.91803		36.5164	3.26031
36.5352	3.45788		36.5352	2.88818		36.5352	2.91593		36.5352	3.26717
36.554	3.5197		36.554	2.92117		36.554	2.89487		36.554	3.27184
36.5728	3.56289		36.5728	2.92273		36.5728	2.91275		36.5728	3.26576
36.5916	3.59428		36.5916	2.94988		36.5916	2.92273		36.5916	3.273
36.6104	3.58715		36.6104	2.94052		36.6104	2.90687		36.6104	3.28578
36.6292	3.6013		36.6292	2.98227		36.6292	2.92891		36.6292	3.28421
36.648	3.58794		36.648	2.96755		36.648	2.89098		36.648	3.26998
36.6668	3.56062		36.6668	2.97405		36.6668	2.9154		36.6668	3.28981
36.6856	3.54986		36.6856	2.96426		36.6856	2.92117		36.6856	3.2907
36.7044	3.53212		36.7044	2.97955		36.7044	2.91645		36.7044	3.30942
36.7232	3.49332		36.7232	2.97818		36.7232	2.93197		36.7232	3.30557
36.742	3.455		36.742	2.97772		36.742	2.91381		36.742	3.28421
36.7608	3.41631		36.7608	3.00689		36.7608	2.90417		36.7608	3.30081
36.7796	3.37199		36.7796	3.02243		36.7796	2.92737		36.7796	3.31931
36.7984	3.32449		36.7984	3.02325		36.7984	2.91434		36.7984	3.31197
36.8172	3.29026		36.8172	3.00903		36.8172	2.90526		36.8172	3.33486
36.836	3.24601		36.836	2.99564		36.836	2.88762		36.836	3.32695
36.8548	3.22141		36.8548	2.993		36.8548	2.86392		36.8548	3.31492
36.8736	3.21325		36.8736	2.99123		36.8736	2.89265		36.8736	3.3166
36.8924	3.19479		36.8924	2.99078		36.8924	2.9154		36.8924	3.30384
36.9112	3.1934		36.9112	2.97681		36.9112	2.89321		36.9112	3.30168
36.93	3.18921		36.93	2.96426		36.93	2.92376		36.93	3.31408
36.9488	3.17522		36.9488	2.95328		36.9488	2.90902		36.9488	3.30514
36.9676	3.18099		36.9676	2.94792		36.9676	2.92583		36.9676	3.28758
36.9864	3.1532		36.9864	2.9619		36.9864	2.9284		36.9864	3.27531
37.0052	3.17289		37.0052	2.9154		37.0052	2.92531		37.0052	3.28103
37.024	3.16791		37.024	2.93802		37.024	2.92583		37.024	3.26458
37.0428	3.13988		37.0428	2.87099		37.0428	2.89708		37.0428	3.28262
37.0616	3.15715		37.0616	2.89763		37.0616	2.91645		37.0616	3.25912
37.0804	3.15746		37.0804	2.91062		37.0804	2.91222		37.0804	3.2824
37.0992	3.1427		37.0992	2.92065		37.0992	2.92117		37.0992	3.2878
37.118	3.14301		37.118	2.89487		37.118	2.90634		37.118	3.266
37.1368	3.15137		37.1368	2.89763		37.1368	2.91908		37.1368	3.266
37.1556	3.13066		37.1556	2.91169		37.1556	2.92065		37.1556	3.2783
37.1744	3.15259		37.1744	2.91751		37.1744	2.94743		37.1744	3.28623
37.1932	3.13925		37.1932	2.91645		37.1932	2.91381		37.1932	3.29601
37.212	3.14208		37.212	2.91116		37.212	2.92428		37.212	3.28959
37.2308	3.14922		37.2308	2.89042		37.2308	2.97681		37.2308	3.31091
37.2496	3.14953		37.2496	2.93095		37.2496	2.93802		37.2496	3.30276
37.2684	3.13577		37.2684	2.88818		37.2684	2.96942		37.2684	3.30557
37.2872	3.15594		37.2872	2.90417		37.2872	2.95856		37.2872	3.31218
37.306	3.16316		37.306	2.92065		37.306	2.95036		37.306	3.30492
37.3248	3.14114		37.3248	2.89982		37.3248	2.93095		37.3248	3.30363
37.3436	3.1532		37.3436	2.88705		37.3436	2.96379		37.3436	3.31323
37.3624	3.12483		37.3624	2.89818		37.3624	2.93095		37.3624	3.31239
37.3812	3.14364		37.3812	2.90741		37.3812	2.92117		37.3812	3.31492
37.4	3.14922		37.4	2.8848		37.4	2.96802		37.4	3.32181
37.4188	3.13609		37.4188	2.90037		37.4188	2.98408		37.4188	3.28171
37.4376	3.16017		37.4376	2.88081		37.4376	2.92428		37.4376	3.29181
37.4564	3.14551		37.4564	2.90146		37.4564	2.94349		37.4564	3.30363
37.4752	3.15076		37.4752	2.89209		37.4752	2.9196		37.4752	3.28691
37.494	3.14829		37.494	2.90902		37.494	2.94101		37.494	3.27439
37.5128	3.14457		37.5128	2.89265		37.5128	2.93044		37.5128	3.27254
37.5316	3.14457		37.5316	2.88252		37.5316	2.93146		37.5316	3.27738
37.5504	3.13418		37.5504	2.90526		37.5504	2.94349		37.5504	3.25139
37.5692	3.14364		37.5692	2.8651		37.5692	2.91593		37.5692	3.24674
37.588	3.14644		37.588	2.89432		37.588	2.90634		37.588	3.24055
37.6068	3.1245		37.6068	2.87564		37.6068	2.90902		37.6068	3.26198
37.6256	3.13001		37.6256	2.91169		37.6256	2.93399		37.6256	3.26529
37.6444	3.13226		37.6444	2.88874		37.6444	2.92428		37.6444	3.25212
37.6632	3.14395		37.6632	2.88986		37.6632	2.92583		37.6632	3.25864
37.682	3.1427		37.682	2.87332		37.682	2.935		37.682	3.25864
37.7008	3.13226		37.7008	2.89321		37.7008	2.92686		37.7008	3.23955
37.7196	3.14333		37.7196	2.86629		37.7196	2.9248		37.7196	3.24773
37.7384	3.16435		37.7384	2.89708		37.7384	2.90526		37.7384	3.23779
37.7572	3.17114		37.7572	2.90526		37.7572	2.92428		37.7572	3.24329
37.776	3.15655		37.776	2.89542		37.776	2.92634		37.776	3.22557
37.7948	3.17811		37.7948	2.89376		37.7948	2.92891		37.7948	3.23401
37.8136	3.17377		37.8136	2.89818		37.8136	2.92117		37.8136	3.21484
37.8324	3.18441		37.8324	2.89708		37.8324	2.91328		37.8324	3.23274
37.8512	3.17955		37.8512	2.87967		37.8512	2.89321		37.8512	3.23553
37.87	3.19368		37.87	2.88649		37.87	2.88593		37.87	3.23325
37.8888	3.21005		37.8888	2.90956		37.8888	2.86688		37.8888	3.2383
37.9076	3.2188		37.9076	2.90902		37.9076	2.88986		37.9076	3.23855
37.9264	3.24773		37.9264	2.90037		37.9264	2.89927		37.9264	3.2222
37.9452	3.24527		37.9452	2.89763		37.9452	2.89432		37.9452	3.2335
37.964	3.24797		37.964	2.89653		37.964	2.93349		37.964	3.23754
37.9828	3.22298		37.9828	2.91275		37.9828	2.89597		37.9828	3.23426
38.0016	3.23172		38.0016	2.89708		38.0016	2.902		38.0016	3.23223
38.0204	3.23045		38.0204	2.91328		38.0204	2.9196		38.0204	3.21854
38.0392	3.22814		38.0392	2.9058		38.0392	2.88536		38.0392	3.22141
38.058	3.20276		38.058	2.87506		38.058	2.91222		38.058	3.22453
38.0768	3.21906		38.0768	2.8848		38.0768	2.90037		38.0768	3.23855
38.0956	3.22246		38.0956	2.86688		38.0956	2.89763		38.0956	3.23502
38.1144	3.2235		38.1144	2.91593		38.1144	2.92273		38.1144	3.21801
38.1332	3.23121		38.1332	2.89321		38.1332	2.86923		38.1332	3.23274
38.152	3.22453		38.152	2.89209		38.152	2.89154		38.152	3.21405
38.1708	3.25237		38.1708	2.91855		38.1708	2.88762		38.1708	3.22505
38.1896	3.27184		38.1896	2.92324		38.1896	2.89432		38.1896	3.20358
38.2084	3.29425		38.2084	2.91698		38.2084	2.86864		38.2084	3.22194
38.2272	3.30146		38.2272	2.92531		38.2272	2.87852		38.2272	3.21484
38.246	3.31848		38.246	2.92993		38.246	2.87622		38.246	3.21775
38.2648	3.33304		38.2648	2.94399		38.2648	2.89432		38.2648	3.21722
38.2836	3.33183		38.2836	2.95521		38.2836	2.91169		38.2836	3.21827
38.3024	3.33706		38.3024	2.91275		38.3024	2.89818		38.3024	3.22194
38.3212	3.33706		38.3212	2.93399		38.3212	2.89487		38.3212	3.20222
38.34	3.31366		38.34	2.91116		38.34	2.90795		38.34	3.21352
38.3588	3.30038		38.3588	2.96142		38.3588	2.88649		38.3588	3.19948
38.3776	3.29732		38.3776	2.91222		38.3776	2.9154		38.3776	3.22712
38.3964	3.2667		38.3964	2.89154		38.3964	2.89982		38.3964	3.20003
38.4152	3.23553		38.4152	2.93752		38.4152	2.91009		38.4152	3.20548
38.434	3.20276		38.434	2.93651		38.434	2.91009		38.434	3.20385
38.4528	3.20898		38.4528	2.90634		38.4528	2.88536		38.4528	3.20629
38.4716	3.21643		38.4716	2.9154		38.4716	2.87795		38.4716	3.21405
38.4904	3.17348		38.4904	2.91698		38.4904	2.92737		38.4904	3.20249
38.5092	3.16465		38.5092	2.92686		38.5092	2.89042		38.5092	3.21958
38.528	3.17754		38.528	2.8739		38.528	2.88874		38.528	3.19783
38.5468	3.17319		38.5468	2.8791		38.5468	2.91009		38.5468	3.21537
38.5656	3.14706		38.5656	2.89376		38.5656	2.89265		38.5656	3.18949
38.5844	3.15685		38.5844	2.91116		38.5844	2.8893		38.5844	3.21511
38.6032	3.15897		38.6032	2.90849		38.6032	2.89708		38.6032	3.19479
38.622	3.13672		38.622	2.91908		38.622	2.9058		38.622	3.1758
38.6408	3.17289		38.6408	2.8893		38.6408	2.90902		38.6408	3.21511
38.6596	3.16967		38.6596	2.89042		38.6596	2.89708		38.6596	3.20058
38.6784	3.14737		38.6784	2.88762		38.6784	2.89265		38.6784	3.2014
38.6972	3.14333		38.6972	2.88705		38.6972	2.8704		38.6972	3.20656
38.716	3.1329		38.716	2.88024		38.716	2.87506		38.716	3.19921
38.7348	3.13735		38.7348	2.89763		38.7348	2.91381		38.7348	3.21643
38.7536	3.15746		38.7536	2.9196		38.7536	2.93802		38.7536	3.21458
38.7724	3.1934		38.7724	2.88309		38.7724	2.89154		38.7724	3.20194
38.7912	3.13162		38.7912	2.89927		38.7912	2.90956		38.7912	3.20978
38.81	3.12385		38.81	2.8704		38.81	2.87737		38.81	3.21219
38.8288	3.15987		38.8288	2.88195		38.8288	2.92737		38.8288	3.20629
38.8476	3.12808		38.8476	2.86273		38.8476	2.90146		38.8476	3.19728
38.8664	3.15442		38.8664	2.91434		38.8664	2.89042		38.8664	3.2071
38.8852	3.15685		38.8852	2.91062		38.8852	2.90146		38.8852	3.2307
38.904	3.13767		38.904	2.87506		38.904	2.90634		38.904	3.19811
38.9228	3.13925		38.9228	2.87099		38.9228	2.89098		38.9228	3.20412
38.9416	3.16524		38.9416	2.87099		38.9416	2.85552		38.9416	3.20898
38.9604	3.1345		38.9604	2.87737		38.9604	2.82607		38.9604	3.20112
38.9792	3.12808		38.9792	2.84696		38.9792	2.86864		38.9792	3.18441
38.998	3.1345		38.998	2.87622		38.998	2.9058		38.998	3.20871
39.0168	3.14395		39.0168	2.85065		39.0168	2.89873		39.0168	3.21219
39.0356	3.14364		39.0356	2.83569		39.0356	2.8651		39.0356	3.21958
39.0544	3.13418		39.0544	2.87099		39.0544	2.87099		39.0544	3.20898
39.0732	3.13988		39.0732	2.87737		39.0732	2.85794		39.0732	3.20439
39.092	3.14301		39.092	2.89154		39.092	2.89042		39.092	3.21854
39.1108	3.1532		39.1108	2.86034		39.1108	2.87967		39.1108	3.20737
39.1296	3.13545		39.1296	2.88252		39.1296	2.88252		39.1296	3.19976
39.1484	3.14333		39.1484	2.90849		39.1484	2.88309		39.1484	3.19535
39.1672	3.14208		39.1672	2.8848		39.1672	2.89542		39.1672	3.19673
39.186	3.15836		39.186	2.87506		39.186	2.87852		39.186	3.18526
39.2048	3.15106		39.2048	2.88649		39.2048	2.87737		39.2048	3.19645
39.2236	3.14675		39.2236	2.84757		39.2236	2.85552		39.2236	3.197
39.2424	3.11494		39.2424	2.87737		39.2424	2.88138		39.2424	3.18127
39.2612	3.14301		39.2612	2.91116		39.2612	2.87157		39.2612	3.17464
39.28	3.1313		39.28	2.90417		39.28	2.88138		39.28	3.18696
39.2988	3.13799		39.2988	2.88195		39.2988	2.8848		39.2988	3.19866
39.3176	3.1383		39.3176	2.8704		39.3176	2.88705		39.3176	3.18469
39.3364	3.13925		39.3364	2.89154		39.3364	2.88874		39.3364	3.20222
39.3552	3.14176		39.3552	2.8657		39.3552	2.87679		39.3552	3.1959
39.374	3.15045		39.374	2.8893		39.374	2.86864		39.374	3.18611
39.3928	3.14145		39.3928	2.89708		39.3928	2.89763		39.3928	3.19451
39.4116	3.13862		39.4116	2.87564		39.4116	2.87852		39.4116	3.18554
39.4304	3.14737		39.4304	2.86094		39.4304	2.90634		39.4304	3.18949
39.4492	3.1529		39.4492	2.85914		39.4492	2.8657		39.4492	3.18837
39.468	3.15776		39.468	2.8848		39.468	2.86094		39.468	3.18667
39.4868	3.13735		39.4868	2.88593		39.4868	2.92012		39.4868	3.18696
39.5056	3.1345		39.5056	2.88423		39.5056	2.86153		39.5056	3.19921
39.5244	3.13767		39.5244	2.89209		39.5244	2.89982		39.5244	3.2052
39.5432	3.14829		39.5432	2.89432		39.5432	2.87216		39.5432	3.18469
39.562	3.13862		39.562	2.9154		39.562	2.85974		39.562	3.19673
39.5808	3.13545		39.5808	2.84448		39.5808	2.90634		39.5808	3.20303
39.5996	3.13893		39.5996	2.87332		39.5996	2.85854		39.5996	3.1807
39.6184	3.13033		39.6184	2.87099		39.6184	2.87795		39.6184	3.18156
39.6372	3.12385		39.6372	2.86332		39.6372	2.8848		39.6372	3.19728
39.656	3.14208		39.656	2.89376		39.656	2.86982		39.656	3.17406
39.6748	3.13066		39.6748	2.88252		39.6748	2.86094		39.6748	3.17551
39.6936	3.13672		39.6936	2.87852		39.6936	2.88649		39.6936	3.20194
39.7124	3.15746		39.7124	2.8704		39.7124	2.8657		39.7124	3.19783
39.7312	3.15655		39.7312	2.88024		39.7312	2.85974		39.7312	3.19257
39.75	3.13162		39.75	2.87216		39.75	2.86747		39.75	3.19201
39.7688	3.13194		39.7688	2.87157		39.7688	2.8657		39.7688	3.2071
39.7876	3.15897		39.7876	2.85431		39.7876	2.85673		39.7876	3.19424
39.8064	3.1186		39.8064	2.86213		39.8064	2.85673		39.8064	3.2033
39.8252	3.13418		39.8252	2.85794		39.8252	2.83759		39.8252	3.19229
39.844	3.15866		39.844	2.88252		39.844	2.84448		39.844	3.1827
39.8628	3.11628		39.8628	2.89209		39.8628	2.8739		39.8628	3.19562
39.8816	3.13386		39.8816	2.87099		39.8816	2.86864		39.8816	3.17551
39.9004	3.14176		39.9004	2.87274		39.9004	2.8893		39.9004	3.19507
39.9192	3.14489		39.9192	2.8704		39.9192	2.87679		39.9192	3.20439
39.938	3.11893		39.938	2.84323		39.938	2.85733		39.938	3.18298
39.9568	3.11959		39.9568	2.88138		39.9568	2.82478		39.9568	3.20058
39.9756	3.14239		39.9756	2.88986		39.9756	2.81954		39.9756	3.1685
39.9944	3.12808		39.9944	2.86273		39.9944	2.88762		39.9944	3.19838
40.0132	3.15137		40.0132	2.89597		40.0132	2.85612		40.0132	3.19507
40.032	3.14891		40.032	2.88366		40.032	2.85794		40.032	3.17464
40.0508	3.11093		40.0508	2.88705		40.0508	2.88195		40.0508	3.19396
40.0696	3.13672		40.0696	2.87099		40.0696	2.8739		40.0696	3.18213
40.0884	3.12613		40.0884	2.90363		40.0884	2.8488		40.0884	3.17984
40.1072	3.11227		40.1072	2.86213		40.1072	2.87795		40.1072	3.18977
40.126	3.12548		40.126	2.86923		40.126	2.87622		40.126	3.20276
40.1448	3.12872		40.1448	2.90146		40.1448	2.85126		40.1448	3.17202
40.1636	3.10551		40.1636	2.90417		40.1636	2.85309		40.1636	3.17609
40.1824	3.12483		40.1824	2.89098		40.1824	2.88762		40.1824	3.18498
40.2012	3.12678		40.2012	2.87332		40.2012	2.83059		40.2012	3.18808
40.22	3.12123		40.22	2.87099		40.22	2.85974		40.22	3.16554
40.2388	3.11992		40.2388	2.85914		40.2388	2.86451		40.2388	3.17231
40.2576	3.12418		40.2576	2.8704		40.2576	2.89209		40.2576	3.19838
40.2764	3.13735		40.2764	2.90687		40.2764	2.87332		40.2764	3.19173
40.2952	3.12057		40.2952	2.87737		40.2952	2.89042		40.2952	3.18808
40.314	3.13481		40.314	2.84198		40.314	2.89154		40.314	3.19117
40.3328	3.13545		40.3328	2.87332		40.3328	2.89873		40.3328	3.19396
40.3516	3.13545		40.3516	2.87737		40.3516	2.89873		40.3516	3.19424
40.3704	3.12189		40.3704	2.89873		40.3704	2.87795		40.3704	3.20058
40.3892	3.13577		40.3892	2.85733		40.3892	2.87795		40.3892	3.17811
40.408	3.1486		40.408	2.87737		40.408	2.8657		40.408	3.19811
40.4268	3.11694		40.4268	2.86688		40.4268	2.85065		40.4268	3.19229
40.4456	3.11494		40.4456	2.86451		40.4456	2.8537		40.4456	3.20466
40.4644	3.11992		40.4644	2.8791		40.4644	2.86332		40.4644	3.19507
40.4832	3.14922		40.4832	2.88874		40.4832	2.91751		40.4832	3.21192
40.502	3.13704		40.502	2.88536		40.502	2.88649		40.502	3.1827
40.5208	3.11893		40.5208	2.85248		40.5208	2.88195		40.5208	3.18583
40.5396	3.13513		40.5396	2.83885		40.5396	2.90956		40.5396	3.18099
40.5584	3.14333		40.5584	2.89542		40.5584	2.86392		40.5584	3.19507
40.5772	3.12678		40.5772	2.84634		40.5772	2.8791		40.5772	3.16613
40.596	3.12352		40.596	2.84942		40.596	2.92376		40.596	3.1959
40.6148	3.11594		40.6148	2.88252		40.6148	2.88762		40.6148	3.1934
40.6336	3.12418		40.6336	2.89818		40.6336	2.89154		40.6336	3.18865
40.6524	3.12123		40.6524	2.87274		40.6524	2.86806		40.6524	3.16643
40.6712	3.14395		40.6712	2.86747		40.6712	2.89982		40.6712	3.17638
40.69	3.1271		40.69	2.87157		40.69	2.89818		40.69	3.21299
40.7088	3.12969		40.7088	2.86629		40.7088	2.9154		40.7088	3.19061
40.7276	3.10209		40.7276	2.86688		40.7276	2.93702		40.7276	3.19893
40.7464	3.1427		40.7464	2.87564		40.7464	2.902		40.7464	3.2003
40.7652	3.13799		40.7652	2.89265		40.7652	2.90417		40.7652	3.17522
40.784	3.14082		40.784	2.87216		40.784	2.91908		40.784	3.20466
40.8028	3.1284		40.8028	2.89098		40.8028	2.89927		40.8028	3.17984
40.8216	3.12743		40.8216	2.86094		40.8216	2.91169		40.8216	3.19312
40.8404	3.13767		40.8404	2.85794		40.8404	2.89542		40.8404	3.19368
40.8592	3.14829		40.8592	2.90902		40.8592	2.90417		40.8592	3.19005
40.878	3.13033		40.878	2.86923		40.878	2.8791		40.878	3.19117
40.8968	3.12418		40.8968	2.8537		40.8968	2.87622		40.8968	3.18977
40.9156	3.15259		40.9156	2.88138		40.9156	2.87564		40.9156	3.20303
40.9344	3.1245		40.9344	2.90849		40.9344	2.87795		40.9344	3.19424
40.9532	3.10346		40.9532	2.86332		40.9532	2.89873		40.9532	3.1827
40.972	3.13066		40.972	2.85065		40.972	2.89321		40.972	3.17984
40.9908	3.1364		40.9908	2.84819		40.9908	2.8704		40.9908	3.19229
41.0096	3.13577		41.0096	2.85612		41.0096	2.87506		41.0096	3.17056
41.0284	3.1364		41.0284	2.87274		41.0284	2.86864		41.0284	3.21005
41.0472	3.12646		41.0472	2.87332		41.0472	2.88593		41.0472	3.19145
41.066	3.1209		41.066	2.87795		41.066	2.86806		41.066	3.18041
41.0848	3.14799		41.0848	2.86923		41.0848	2.87274		41.0848	3.17754
41.1036	3.14239		41.1036	2.8657		41.1036	2.8739		41.1036	3.18412
41.1224	3.17026		41.1224	2.88762		41.1224	2.86153		41.1224	3.1878
41.1412	3.12969		41.1412	2.89982		41.1412	2.86034		41.1412	3.18837
41.16	3.11428		41.16	2.88423		41.16	2.87506		41.16	3.17782
41.1788	3.14114		41.1788	2.89098		41.1788	2.85126		41.1788	3.18498
41.1976	3.14768		41.1976	2.87622		41.1976	2.85248		41.1976	3.19479
41.2164	3.11661		41.2164	2.86153		41.2164	2.88081		41.2164	3.18041
41.2352	3.13609		41.2352	2.87448		41.2352	2.84011		41.2352	3.19838
41.254	3.13066		41.254	2.87795		41.254	2.87157		41.254	3.18441
41.2728	3.11959		41.2728	2.89154		41.2728	2.86332		41.2728	3.18469
41.2916	3.13704		41.2916	2.85794		41.2916	2.88309		41.2916	3.17725
41.3104	3.11826		41.3104	2.85552		41.3104	2.85854		41.3104	3.17667
41.3292	3.12678		41.3292	2.88138		41.3292	2.83822		41.3292	3.197
41.348	3.12418		41.348	2.8651		41.348	2.87448		41.348	3.20439
41.3668	3.10789		41.3668	2.89098		41.3668	2.85491		41.3668	3.17696
41.3856	3.13767		41.3856	2.88593		41.3856	2.86923		41.3856	3.18298
41.4044	3.12775		41.4044	2.88818		41.4044	2.84073		41.4044	3.18384
41.4232	3.16017		41.4232	2.86213		41.4232	2.84136		41.4232	3.19479
41.442	3.15229		41.442	2.85003		41.442	2.89818		41.442	3.18808
41.4608	3.13194		41.4608	2.87679		41.4608	2.85914		41.4608	3.19783
41.4796	3.12024		41.4796	2.8739		41.4796	2.86923		41.4796	3.21511
41.4984	3.15836		41.4984	2.87506		41.4984	2.89098		41.4984	3.19145
41.5172	3.1329		41.5172	2.86688		41.5172	2.86094		41.5172	3.19089
41.536	3.12516		41.536	2.87795		41.536	2.88762		41.536	3.20358
41.5548	3.12969		41.5548	2.86451		41.5548	2.87564		41.5548	3.17984
41.5736	3.12743		41.5736	2.87737		41.5736	2.90956		41.5736	3.21085
41.5924	3.12872		41.5924	2.83251		41.5924	2.86864		41.5924	3.18921
41.6112	3.14208		41.6112	2.84696		41.6112	2.89542		41.6112	3.18949
41.63	3.10755		41.63	2.86332		41.63	2.87967		41.63	3.19921
41.6488	3.1209		41.6488	2.87852		41.6488	2.88423		41.6488	3.20085
41.6676	3.13513		41.6676	2.86392		41.6676	2.89154		41.6676	3.17551
41.6864	3.13735		41.6864	2.85552		41.6864	2.87157		41.6864	3.18921
41.7052	3.11959		41.7052	2.86864		41.7052	2.89042		41.7052	3.19173
41.724	3.14364		41.724	2.87795		41.724	2.85187		41.724	3.17725
41.7428	3.12969		41.7428	2.8704		41.7428	2.87852		41.7428	3.18469
41.7616	3.12969		41.7616	2.87564		41.7616	2.87274		41.7616	3.20737
41.7804	3.13258		41.7804	2.89042		41.7804	2.86747		41.7804	3.18241
41.7992	3.12646		41.7992	2.88705		41.7992	2.86864		41.7992	3.19061
41.818	3.1329		41.818	2.88649		41.818	2.86923		41.818	3.19673
41.8368	3.13001		41.8368	2.86273		41.8368	2.89653		41.8368	3.19866
41.8556	3.14051		41.8556	2.86806		41.8556	2.87274		41.8556	3.18752
41.8744	3.14082		41.8744	2.88536		41.8744	2.88818		41.8744	3.18412
41.8932	3.1486		41.8932	2.88705		41.8932	2.90146		41.8932	3.18893
41.912	3.14364		41.912	2.88986		41.912	2.92531		41.912	3.19005
41.9308	3.10209		41.9308	2.87967		41.9308	2.8739		41.9308	3.18639
41.9496	3.13258		41.9496	2.8893		41.9496	2.90902		41.9496	3.18724
41.9684	3.12613		41.9684	2.88536		41.9684	2.94101		41.9684	3.16702
41.9872	3.13418		41.9872	2.91116		41.9872	2.91908		41.9872	3.18977
42.006	3.14644		42.006	2.902		42.006	2.94694		42.006	3.18441
42.0248	3.12937		42.0248	2.89154		42.0248	2.94201		42.0248	3.18441
42.0436	3.13672		42.0436	2.90687		42.0436	2.97405		42.0436	3.18327
42.0624	3.1345		42.0624	2.94052		42.0624	2.93551		42.0624	3.16047
42.0812	3.12905		42.0812	2.94052		42.0812	2.96755		42.0812	3.20058
42.1	3.13418		42.1	2.94694		42.1	2.98453		42.1	3.17898
42.1188	3.13799		42.1188	2.98677		42.1188	3.01787		42.1188	3.17898
42.1376	3.13799		42.1376	3.00988		42.1376	3.01912		42.1376	3.19783
42.1564	3.13956		42.1564	3.03703		42.1564	3.03782		42.1564	3.17551
42.1752	3.14114		42.1752	3.08027		42.1752	3.03543		42.1752	3.17926
42.194	3.14019		42.194	3.09167		42.194	3.07518		42.194	3.17493
42.2128	3.13481		42.2128	3.11661		42.2128	3.08135		42.2128	3.18921
42.2316	3.12969		42.2316	3.15412		42.2316	3.10992		42.2316	3.18696
42.2504	3.14644		42.2504	3.18611		42.2504	3.12254		42.2504	3.17696
42.2692	3.14082		42.2692	3.19285		42.2692	3.15564		42.2692	3.19033
42.288	3.15806		42.288	3.22891		42.288	3.17143		42.288	3.18384
42.3068	3.17551		42.3068	3.24428		42.3068	3.18498		42.3068	3.17782
42.3256	3.18041		42.3256	3.25527		42.3256	3.18384		42.3256	3.17725
42.3444	3.19089		42.3444	3.25018		42.3444	3.1807		42.3444	3.19728
42.3632	3.18554		42.3632	3.26435		42.3632	3.16047		42.3632	3.21032
42.382	3.16346		42.382	3.24601		42.382	3.11992		42.382	3.18526
42.4008	3.16732		42.4008	3.20249		42.4008	3.14364		42.4008	3.18977
42.4196	3.15836		42.4196	3.18639		42.4196	3.14644		42.4196	3.18213
42.4384	3.16938		42.4384	3.17056		42.4384	3.14145		42.4384	3.17725
42.4572	3.18639		42.4572	3.17667		42.4572	3.1014		42.4572	3.20925
42.476	3.17696		42.476	3.12905		42.476	3.09307		42.476	3.18127
42.4948	3.13735		42.4948	3.09691		42.4948	3.06446		42.4948	3.18213
42.5136	3.15655		42.5136	3.09307		42.5136	3.10312		42.5136	3.16047
42.5324	3.14983		42.5324	3.05843		42.5324	3.07372		42.5324	3.20058
42.5512	3.16346		42.5512	3.04415		42.5512	3.04844		42.5512	3.17782
42.57	3.16286		42.57	3.03019		42.57	3.03703		42.57	3.18298
42.5888	3.16376		42.5888	3.04999		42.5888	3.03782		42.5888	3.19396
42.6076	3.15106		42.6076	3.01494		42.6076	3.06333		42.6076	3.17435
42.6264	3.16077		42.6264	2.99651		42.6264	3.04376		42.6264	3.22037
42.6452	3.14983		42.6452	3.00604		42.6452	3.06258		42.6452	3.19145
42.664	3.15987		42.664	3.0013		42.664	3.02366		42.664	3.19285
42.6828	3.14082		42.6828	3.03782		42.6828	3.05614		42.6828	3.18865
42.7016	3.14457		42.7016	2.99564		42.7016	3.03583		42.7016	3.20737
42.7204	3.14737		42.7204	3.01703		42.7204	3.03902		42.7204	3.20385
42.7392	3.14551		42.7392	2.98318		42.7392	3.05346		42.7392	3.22011
42.758	3.15442		42.758	2.98767		42.758	3.05231		42.758	3.20493
42.7768	3.15746		42.7768	2.97035		42.7768	3.04532		42.7768	3.20167
42.7956	3.15198		42.7956	2.98046		42.7956	2.92531		42.7956	3.19948
42.8144	3.14891		42.8144	2.98989		42.8144	2.93399		42.8144	3.2003
42.8332	3.15381		42.8332	2.98989		42.8332	2.92788		42.8332	3.20276
42.852	3.15412		42.852	3.0086		42.852	2.92376		42.852	3.21325
42.8708	3.15534		42.8708	2.98811		42.8708	2.92891		42.8708	3.19507
42.8896	3.13672		42.8896	2.9987		42.8896	2.92117		42.8896	3.21484
42.9084	3.14644		42.9084	2.98091		42.9084	2.92324		42.9084	3.20303
42.9272	3.14551		42.9272	2.97081		42.9272	2.91009		42.9272	3.20656
42.946	3.13672		42.946	2.99432		42.946	2.93095		42.946	3.21484
42.9648	3.16997		42.9648	2.9619		42.9648	2.92273		42.9648	3.21085
42.9836	3.1452		42.9836	3.01326		42.9836	2.94988		42.9836	3.20952
43.0024	3.15957		43.0024	2.98453		43.0024	2.93146		43.0024	3.23096
43.0212	3.16643		43.0212	3.00389		43.0212	2.92686		43.0212	3.22505
43.04	3.15897		43.04	2.98722		43.04	2.91908		43.04	3.21059
43.0588	3.18041		43.0588	2.97405		43.0588	2.92065		43.0588	3.22608
43.0776	3.15168		43.0776	3.00173		43.0776	2.95231		43.0776	3.23729
43.0964	3.15137		43.0964	2.99255		43.0964	2.9345		43.0964	3.22968
43.1152	3.16435		43.1152	2.9987		43.1152	2.93802		43.1152	3.25164
43.134	3.15625		43.134	3		43.134	2.93651		43.134	3.25744
43.1528	3.15776		43.1528	3.0249		43.1528	2.90309		43.1528	3.27184
43.1716	3.15534		43.1716	2.99167		43.1716	2.94498		43.1716	3.27161
43.1904	3.1726		43.1904	3.0103		43.1904	2.92583		43.1904	3.27416
43.2092	3.17173		43.2092	2.98137		43.2092	2.91751		43.2092	3.26387
43.228	3.16702		43.228	3.00518		43.228	2.88762		43.228	3.29092
43.2468	3.16256		43.2468	3.02816		43.2468	2.91222		43.2468	3.3092
43.2656	3.15987		43.2656	3.02735		43.2656	2.92221		43.2656	3.29292
43.2844	3.16346		43.2844	3.02776		43.2844	2.9345		43.2844	3.31323
43.3032	3.16702		43.3032	3.02816		43.3032	2.91434		43.3032	3.2982
43.322	3.19033		43.322	3.02898		43.322	2.93247		43.322	3.30081
43.3408	3.16017		43.3408	3.05423		43.3408	2.93399		43.3408	3.29226
43.3596	3.15655		43.3596	3.04805		43.3596	2.91698		43.3596	3.30103
43.3784	3.15168		43.3784	3.02531		43.3784	2.91593		43.3784	3.27967
43.3972	3.15957		43.3972	3.03902		43.3972	2.94645		43.3972	3.30685
43.416	3.17377		43.416	3.03383		43.416	2.935		43.416	3.2907
43.4348	3.17984		43.4348	3.03302		43.4348	2.94002		43.4348	3.30664
43.4536	3.17667		43.4536	3.05346		43.4536	2.92012		43.4536	3.29951
43.4724	3.18469		43.4724	3.03663		43.4724	2.935		43.4724	3.27784
43.4912	3.17926		43.4912	3.04297		43.4912	2.9284		43.4912	3.30363
43.51	3.17464		43.51	3.02036		43.51	2.92065		43.51	3.30255
43.5288	3.2033		43.5288	3.02979		43.5288	2.92376		43.5288	3.27021
43.5476	3.17609		43.5476	3.05843		43.5476	2.94002		43.5476	3.29579
43.5664	3.16256		43.5664	3.05805		43.5664	2.92428		43.5664	3.28937
43.5852	3.15776		43.5852	3.03782		43.5852	2.95521		43.5852	3.2971
43.604	3.16524		43.604	3.04689		43.604	2.91698		43.604	3.30685
43.6228	3.17085		43.6228	3.02979		43.6228	2.90849		43.6228	3.28668
43.6416	3.14644		43.6416	3.05192		43.6416	2.90795		43.6416	3.29336
43.6604	3.16017		43.6604	3.02694		43.6604	2.94201		43.6604	3.29425
43.6792	3.18583		43.6792	3.06781		43.6792	2.91645		43.6792	3.30728
43.698	3.16406		43.698	3.04376		43.698	2.9196		43.698	3.29491
43.7168	3.18554		43.7168	3.06446		43.7168	2.96473		43.7168	3.29579
43.7356	3.15594		43.7356	3.07628		43.7356	2.92117		43.7356	3.26482
43.7544	3.1807		43.7544	3.06558		43.7544	2.92737		43.7544	3.29667
43.7732	3.19312		43.7732	3.08743		43.7732	2.92221		43.7732	3.26411
43.792	3.19005		43.792	3.09447		43.792	2.92531		43.792	3.27944
43.8108	3.18327		43.8108	3.07335		43.8108	2.91169		43.8108	3.28103
43.8296	3.17464		43.8296	3.07335		43.8296	2.91487		43.8296	3.25983
43.8484	3.17114		43.8484	3.09656		43.8484	2.93247		43.8484	3.28556
43.8672	3.2014		43.8672	3.10823		43.8672	2.90146		43.8672	3.26741
43.886	3.16673		43.886	3.10857		43.886	2.89487		43.886	3.2927
43.9048	3.20358		43.9048	3.10072		43.9048	2.90687		43.9048	3.27784
43.9236	3.17435		43.9236	3.08063		43.9236	2.89542		43.9236	3.28646
43.9424	3.20871		43.9424	3.10823		43.9424	2.91803		43.9424	3.29491
43.9612	3.1934		43.9612	3.12483		43.9612	2.91593		43.9612	3.29137
43.98	3.20817		43.98	3.12548		43.98	2.89487		43.98	3.29358
43.9988	3.23855		43.9988	3.10209		43.9988	2.91275		43.9988	3.30835
44.0176	3.21643		44.0176	3.14051		44.0176	2.92273		44.0176	3.30878
44.0364	3.23452		44.0364	3.15927		44.0364	2.90687		44.0364	3.31302
44.0552	3.24699		44.0552	3.19424		44.0552	2.92891		44.0552	3.32715
44.074	3.2667		44.074	3.16909		44.074	2.89098		44.074	3.33465
44.0928	3.27346		44.0928	3.17026		44.0928	2.9154		44.0928	3.32428
44.1116	3.27967		44.1116	3.19173		44.1116	2.92117		44.1116	3.32408
44.1304	3.29469		44.1304	3.20817		44.1304	2.91645		44.1304	3.30899
44.1492	3.31429		44.1492	3.20952		44.1492	2.93197		44.1492	3.3216
44.168	3.36135		44.168	3.21854		44.168	2.91381		44.168	3.33122
44.1868	3.37162		44.1868	3.24005		44.1868	2.90417		44.1868	3.32408
44.2056	3.40278		44.2056	3.25406		44.2056	2.92737		44.2056	3.30363
44.2244	3.42341		44.2244	3.26505		44.2244	2.91434		44.2244	3.32139
44.2432	3.47305		44.2432	3.29159		44.2432	2.90526		44.2432	3.31911
44.262	3.50037		44.262	3.28556		44.262	2.88762		44.262	3.31091
44.2808	3.55509		44.2808	3.3216		44.2808	2.86392		44.2808	3.32015
44.2996	3.58636		44.2996	3.33465		44.2996	2.89265		44.2996	3.28262
44.3184	3.63799		44.3184	3.3566		44.3184	2.9154		44.3184	3.28398
44.3372	3.69161		44.3372	3.36021		44.3372	2.89321		44.3372	3.29292
44.356	3.73135		44.356	3.38952		44.356	2.92376		44.356	3.28194
44.3748	3.76462		44.3748	3.39023		44.3748	2.90902		44.3748	3.2971
44.3936	3.78089		44.3936	3.4143		44.3936	2.92583		44.3936	3.27231
44.4124	3.79602		44.4124	3.41078		44.4124	2.9284		44.4124	3.26834
44.4312	3.79211		44.4312	3.42406		44.4312	2.92531		44.4312	3.26174
44.45	3.78689		44.45	3.43696		44.45	2.92583		44.45	3.25431
44.4688	3.76163		44.4688	3.43569		44.4688	2.89708		44.4688	3.28511
44.4876	3.73823		44.4876	3.44404		44.4876	2.91645		44.4876	3.26221
44.5064	3.70269		44.5064	3.4304		44.5064	2.91222		44.5064	3.28398
44.5252	3.66077		44.5252	3.45545		44.5252	2.92117		44.5252	3.26811
44.544	3.62459		44.544	3.44028		44.544	2.90634		44.544	3.27875
44.5628	3.5914		44.5628	3.43664		44.5628	2.91908		44.5628	3.27531
44.5816	3.54814		44.5816	3.41631		44.5816	2.92065		44.5816	3.28421
44.6004	3.52466		44.6004	3.42193		44.6004	2.94743		44.6004	3.28488
44.6192	3.47436		44.6192	3.38453		44.6192	2.91381		44.6192	3.28713
44.638	3.42521		44.638	3.37014		44.638	2.92428		44.638	3.29491
44.6568	3.37585		44.6568	3.37162		44.6568	2.97681		44.6568	3.27114
44.6756	3.33385		44.6756	3.32098		44.6756	2.93802		44.6756	3.26975
44.6944	3.31973		44.6944	3.33506		44.6944	2.96942		44.6944	3.27068
44.7132	3.30103		44.7132	3.31006		44.7132	2.95856		44.7132	3.27485
44.732	3.28126		44.732	3.31952		44.732	2.95036		44.732	3.27531
44.7508	3.25672		44.7508	3.29425		44.7508	2.93095		44.7508	3.28217
44.7696	3.24969		44.7696	3.26505		44.7696	2.96379		44.7696	3.25912
44.7884	3.24699		44.7884	3.24576		44.7884	2.93095		44.7884	3.28353
44.8072	3.22634		44.8072	3.22037		44.8072	2.92117		44.8072	3.26764
44.826	3.22763		44.826	3.23629		44.826	2.96802		44.826	3.27807
44.8448	3.19229		44.8448	3.18498		44.8448	2.98408		44.8448	3.28103
44.8636	3.19866		44.8636	3.17898		44.8636	2.92428		44.8636	3.2783
44.8824	3.20952		44.8824	3.1784		44.8824	2.94349		44.8824	3.25744
44.9012	3.197		44.9012	3.15137		44.9012	2.9196		44.9012	3.26576
44.92	3.20276		44.92	3.14395		44.92	2.94101		44.92	3.27231
44.9388	3.20952		44.9388	3.13672		44.9388	2.93044		44.9388	3.26055
44.9576	3.19173		44.9576	3.1089		44.9576	2.93146		44.9576	3.26031
44.9764	3.19673		44.9764	3.12189		44.9764	2.94349		44.9764	3.26951
44.9952	3.1529		44.9952	3.086		44.9952	2.91593		44.9952	3.2531
45.014	3.17754		45.014	3.07225		45.014	2.90634		45.014	3.26174
45.0328	3.13799		45.0328	3.09132		45.0328	2.90902		45.0328	3.27531
45.0516	3.15685		45.0516	3.09517		45.0516	2.93399		45.0516	3.25959
45.0704	3.19117		45.0704	3.07518		45.0704	2.92428		45.0704	3.26102
45.0892	3.1726		45.0892	3.06558		45.0892	2.92583		45.0892	3.27875
45.108	3.18977		45.108	3.05729		45.108	2.935		45.108	3.26505
45.1268	3.16495		45.1268	3.05038		45.1268	2.92686		45.1268	3.27508
45.1456	3.17435		45.1456	3.05805		45.1456	2.9248		45.1456	3.28103
45.1644	3.16673		45.1644	3.02694		45.1644	2.90526		45.1644	3.2938
45.1832	3.17464		45.1832	3.03623		45.1832	2.92428		45.1832	3.29092
45.202	3.16256		45.202	3.01242		45.202	2.92634		45.202	3.28375
45.2208	3.15746		45.2208	3.03342		45.2208	2.92891		45.2208	3.28375
45.2396	3.16435		45.2396	3.0216		45.2396	2.92117		45.2396	3.27554
45.2584	3.15927		45.2584	3.00561		45.2584	2.91328		45.2584	3.27045
45.2772	3.15259		45.2772	2.989		45.2772	2.89321		45.2772	3.26694
45.296	3.16107		45.296	3.00689		45.296	2.88593		45.296	3.25768
45.3148	3.16256		45.3148	3.01072		45.3148	2.86688		45.3148	3.25139
45.3336	3.16643		45.3336	3.0249		45.3336	2.88986		45.3336	3.24502
45.3524	3.15168		45.3524	3.01115		45.3524	2.89927		45.3524	3.24279
45.3712	3.15412		45.3712	2.95809		45.3712	2.89432		45.3712	3.24279
45.39	3.14983		45.39	2.97589		45.39	2.93349		45.39	3.22453
45.4088	3.14364		45.4088	2.96142		45.4088	2.89597		45.4088	3.22866
45.4276	3.15806		45.4276	2.97909		45.4276	2.902		45.4276	3.20249
45.4464	3.16584		45.4464	2.95376		45.4464	2.9196		45.4464	3.18156
45.4652	3.12937		45.4652	2.98767		45.4652	2.88536		45.4652	3.21165
45.484	3.15715		45.484	2.989		45.484	2.91222		45.484	3.20763
45.5028	3.14019		45.5028	2.9652		45.5028	2.90037		45.5028	3.19948
45.5216	3.15381		45.5216	2.95231		45.5216	2.89763		45.5216	3.19285
45.5404	3.13545		45.5404	2.94101		45.5404	2.92273		45.5404	3.18184
45.5592	3.14019		45.5592	2.94448		45.5592	2.86923		45.5592	3.19229
45.578	3.15806		45.578	2.97405		45.578	2.89154		45.578	3.20003
45.5968	3.15168		45.5968	2.97267		45.5968	2.88762		45.5968	3.18639
45.6156	3.12872		45.6156	2.94694		45.6156	2.89432		45.6156	3.19756
45.6344	3.12516		45.6344	2.93399		45.6344	2.86864		45.6344	3.18611
45.6532	3.12905		45.6532	2.94399		45.6532	2.87852		45.6532	3.18837
45.672	3.1232		45.672	2.93146		45.672	2.87622		45.672	3.20112
45.6908	3.16495		45.6908	2.95665		45.6908	2.89432		45.6908	3.19368
45.7096	3.14364		45.7096	2.96708		45.7096	2.91169		45.7096	3.19229
45.7284	3.11461		45.7284	2.95569		45.7284	2.89818		45.7284	3.19921
45.7472	3.1209		45.7472	2.93752		45.7472	2.89487		45.7472	3.18554
45.766	3.1383		45.766	2.93044		45.766	2.90795		45.766	3.19312
45.7848	3.1364		45.7848	2.93044		45.7848	2.88649		45.7848	3.18498
45.8036	3.14019		45.8036	2.92531		45.8036	2.9154		45.8036	3.18921
45.8224	3.15927		45.8224	2.9652		45.8224	2.89982		45.8224	3.1784
45.8412	3.13735		45.8412	2.94052		45.8412	2.91009		45.8412	3.18298
45.86	3.15503		45.86	2.92583		45.86	2.91009		45.86	3.19033
45.8788	3.14176		45.8788	2.90902		45.8788	2.88536		45.8788	3.18469
45.8976	3.15259		45.8976	2.90956		45.8976	2.87795		45.8976	3.18355
45.9164	3.14114		45.9164	2.89653		45.9164	2.92737		45.9164	3.18498
45.9352	3.13862		45.9352	2.92942		45.9352	2.89042		45.9352	3.19285
45.954	3.11361		45.954	2.90956		45.954	2.88874		45.954	3.16346
45.9728	3.13862		45.9728	2.91487		45.9728	2.91009		45.9728	3.20737
45.9916	3.1284		45.9916	2.94201		45.9916	2.89265		45.9916	3.18611
46.0104	3.10789		46.0104	2.91275		46.0104	2.8893		46.0104	3.17406
46.0292	3.13925		46.0292	2.90849		46.0292	2.89708		46.0292	3.20439
46.048	3.12352		46.048	2.90363		46.048	2.9058		46.048	3.18808
46.0668	3.13226		46.0668	2.90091		46.0668	2.90902		46.0668	3.19479
46.0856	3.13354		46.0856	2.89708		46.0856	2.89708		46.0856	3.20763
46.1044	3.13988		46.1044	2.9248		46.1044	2.89265		46.1044	3.18469
46.1232	3.13925		46.1232	2.9248		46.1232	2.8704		46.1232	3.19257
46.142	3.10924		46.142	2.91908		46.142	2.87506		46.142	3.18837
46.1608	3.15137		46.1608	2.90309		46.1608	2.91381		46.1608	3.17202
46.1796	3.14613		46.1796	2.88252		46.1796	2.93802		46.1796	3.1807
46.1984	3.15106		46.1984	2.88252		46.1984	2.89154		46.1984	3.18893
46.2172	3.14426		46.2172	2.88593		46.2172	2.90956		46.2172	3.18808
46.236	3.12743		46.236	2.91169		46.236	2.87737		46.236	3.18921
46.2548	3.14457		46.2548	2.91645		46.2548	2.92737		46.2548	3.16613
46.2736	3.11992		46.2736	2.91062		46.2736	2.90146		46.2736	3.18526
46.2924	3.14829		46.2924	2.91062		46.2924	2.89042		46.2924	3.20058
46.3112	3.14426		46.3112	2.86392		46.3112	2.90146		46.3112	3.17026
46.33	3.14208		46.33	2.89098		46.33	2.90634		46.33	3.18469
46.3488	3.12646		46.3488	2.89597		46.3488	2.89098		46.3488	3.18013
46.3676	3.13098		46.3676	2.87099		46.3676	2.85552		46.3676	3.18949
46.3864	3.1313		46.3864	2.87216		46.3864	2.82607		46.3864	3.17026
46.4052	3.12905		46.4052	2.87852		46.4052	2.86864		46.4052	3.19033
46.424	3.13033		46.424	2.90309		46.424	2.9058		46.424	3.18921
46.4428	3.14145		46.4428	2.86864		46.4428	2.89873		46.4428	3.21827
46.4616	3.13033		46.4616	2.88649		46.4616	2.8651		46.4616	3.18865
46.4804	3.14301		46.4804	2.8537		46.4804	2.87099		46.4804	3.17289
46.4992	3.13704		46.4992	2.8893		46.4992	2.85794		46.4992	3.18837
46.518	3.14644		46.518	2.89098		46.518	2.89042		46.518	3.19173
46.5368	3.15106		46.5368	2.91381		46.5368	2.87967		46.5368	3.18611
46.5556	3.11394		46.5556	2.89042		46.5556	2.88252		46.5556	3.1784
46.5744	3.14799		46.5744	2.88423		46.5744	2.89927		46.5744	3.18013
46.5932	3.13988		46.5932	2.90309		46.5932	2.91009		46.5932	3.18752
46.612	3.13098		46.612	2.87679		46.612	2.87157		46.612	3.19783
46.6308	3.12156		46.6308	2.85733		46.6308	2.89708		46.6308	3.19368
46.6496	3.14082		46.6496	2.86332		46.6496	2.88874		46.6496	3.17231
46.6684	3.12385		46.6684	2.90146		46.6684	2.89154		46.6684	3.18837
46.6872	3.09968		46.6872	2.89873		46.6872	2.89487		46.6872	3.19673
46.706	3.12123		46.706	2.87157		46.706	2.90255		46.706	3.18837
46.7248	3.12678		46.7248	2.87737		46.7248	2.8893		46.7248	3.18127
46.7436	3.1383		46.7436	2.86213		46.7436	2.88081		46.7436	3.19562
46.7624	3.10958		46.7624	2.902		46.7624	2.87795		46.7624	3.19257
46.7812	3.14145		46.7812	2.88195		46.7812	2.9058		46.7812	3.17464
46.8	3.13545		46.8	2.88762		46.8	2.87506		46.8	3.17522
46.8188	3.15685		46.8188	2.87216		46.8188	2.88423		46.8188	3.20358
46.8376	3.13001		46.8376	2.85065		46.8376	2.88081		46.8376	3.17955
46.8564	3.12905		46.8564	2.89542		46.8564	2.8704		46.8564	3.18752
46.8752	3.13956		46.8752	2.91009		46.8752	2.8651		46.8752	3.19312
46.894	3.1383		46.894	2.86273		46.894	2.87157		46.894	3.18412
46.9128	3.13545		46.9128	2.86688		46.9128	2.86923		46.9128	3.18213
46.9316	3.1364		46.9316	2.85612		46.9316	2.88081		46.9316	3.19451
46.9504	3.11628		46.9504	2.86332		46.9504	2.88309		46.9504	3.18893
46.9692	3.12872		46.9692	2.8537		46.9692	2.88024		46.9692	3.20058
46.988	3.13033		46.988	2.88593		46.988	2.88762		46.988	3.18327
47.0068	3.13956		47.0068	2.86273		47.0068	2.8537		47.0068	3.18583
47.0256	3.10823		47.0256	2.85065		47.0256	2.85431		47.0256	3.19173
47.0444	3.1345		47.0444	2.83696		47.0444	2.89873		47.0444	3.19673
47.0632	3.10755		47.0632	2.8893		47.0632	2.87216		47.0632	3.19424
47.082	3.12254		47.082	2.89653		47.082	2.91169		47.082	3.18893
47.1008	3.13322		47.1008	2.85612		47.1008	2.87099		47.1008	3.18412
47.1196	3.1245		47.1196	2.84572		47.1196	2.87622		47.1196	3.20003
47.1384	3.12872		47.1384	2.83885		47.1384	2.86747		47.1384	3.18412
47.1572	3.12937		47.1572	2.86273		47.1572	2.86034		47.1572	3.17926
47.176	3.15229		47.176	2.86332		47.176	2.86923		47.176	3.17435
47.1948	3.13545		47.1948	2.8651		47.1948	2.88762		47.1948	3.1959
47.2136	3.12548		47.2136	2.89209		47.2136	2.88309		47.2136	3.1807
47.2324	3.12189		47.2324	2.86034		47.2324	2.90255		47.2324	3.19728
47.2512	3.11992		47.2512	2.85612		47.2512	2.86213		47.2512	3.18184
47.27	3.11793		47.27	2.83696		47.27	2.85248		47.27	3.17522
47.2888	3.11025		47.2888	2.8657		47.2888	2.8651		47.2888	3.18724
47.3076	3.11926		47.3076	2.84323		47.3076	2.88138		47.3076	3.1682
47.3264	3.13513		47.3264	2.88138		47.3264	2.86273		47.3264	3.19479
47.3452	3.12254		47.3452	2.86153		47.3452	2.87332		47.3452	3.17173
47.364	3.1313		47.364	2.87795		47.364	2.85187		47.364	3.19893
47.3828	3.14551		47.3828	2.84448		47.3828	2.83123		47.3828	3.18355
47.4016	3.1245		47.4016	2.84634		47.4016	2.86982		47.4016	3.16909
47.4204	3.1284		47.4204	2.87679		47.4204	2.8704		47.4204	3.21932
47.4392	3.13609		47.4392	2.85187		47.4392	2.86451		47.4392	3.18441
47.458	3.11628		47.458	2.86273		47.458	2.8791		47.458	3.19728
47.4768	3.1232		47.4768	2.84757		47.4768	2.85914		47.4768	3.19145
47.4956	3.12385		47.4956	2.85914		47.4956	2.89154		47.4956	3.17143
47.5144	3.1313		47.5144	2.85974		47.5144	2.88593		47.5144	3.18808
47.5332	3.10278		47.5332	2.83885		47.5332	2.86806		47.5332	3.16167
47.552	3.11461		47.552	2.88818		47.552	2.86806		47.552	3.18213
[truncated: 1,726 more rows]

## Sheet: Table 1 data
	Fraction content, %
	HNO3+3HCl	H2SO4 + H2O2	H2S2O8
Li	5.01	5.08	4.99
Ni	25.64	25.5	16.14
Co	3.95	2.97	2.42
Mn	0.39	0.37	0.02
Unsoluble fraction	38.24	38.13	49.52
